# Supplementary material for: An energy-aware protocol in wireless sensor networks using the scattered search algorithm and fuzzy logic
Source: PLoS One. 2024 Nov 4;19(11):e0297728. doi: 10.1371/journal.pone.0297728 (PMC11534263; doi:10.1371/journal.pone.0297728)
Supplement: S1 File — (ZIP) [file pone.0297728.s001.zip]

Archive with 6 entries (6 files):
- Data_sets/End-to-End Delay.xls
- Data_sets/Energy Consumption.xls
- Data_sets/Media Access Delay.xls
- Data_sets/Packet Delivery Success Rate.xls
- Data_sets/Signal-to-Noise Ratio.xls
- Data_sets/Throughput Rate.xls
