# Supplementary material for: An energy-aware protocol in wireless sensor networks using the scattered search algorithm and fuzzy logic
Source: PLoS One. 2024 Nov 4;19(11):e0297728. doi: 10.1371/journal.pone.0297728 (PMC11534263; doi:10.1371/journal.pone.0297728)
Supplement: S1 File — (ZIP) [file pone.0297728.s001.zip › Data_sets/End-to-End Delay.xls]

## Sheet: Traffic_Si
time (sec)	Traffic Sink.End-to-End Delay (seconds).none
0	0.0193737
1.5	0.0129729
3	0.0109199
4.5	0.00992718
6	0.00927635
7.5	0.00883534
9	0.0084404
10.5	0.00817004
12	0.00805758
13.5	0.00787716
15	0.00768368
16.5	0.0076056
18	0.00752366
19.5	0.00749875
21	0.00746448
22.5	0.00744934
24	0.00736512
25.5	0.00733067
27	0.00727076
28.5	0.00724132
30	0.00720293
31.5	0.00713177
33	0.00710893
34.5	0.00710258
36	0.00712356
37.5	0.0071295
39	0.00710871
40.5	0.00709901
42	0.00707891
43.5	0.00706362
45	0.00705882
46.5	0.00702829
48	0.00702407
49.5	0.00700733
51	0.0069893
52.5	0.00699821
54	0.00699489
55.5	0.00698496
57	0.00696536
58.5	0.00693574
60	0.00693274
61.5	0.00692669
63	0.0069092
64.5	0.00689869
66	0.00690539
67.5	0.00689195
69	0.00690645
70.5	0.00688856
72	0.00687746
73.5	0.00688161
75	0.00687323
76.5	0.00686711
78	0.00687412
79.5	0.00686534
81	0.00686143
82.5	0.00685327
84	0.0068473
85.5	0.00684635
87	0.00683739
88.5	0.00685208
90	0.00684178
91.5	0.00683391
93	0.00683198
94.5	0.00683086
96	0.00683206
97.5	0.00683327
99	0.0068223
100.5	0.00682131
102	0.00681996
103.5	0.00681835
105	0.00681452
106.5	0.00680639
108	0.00680115
109.5	0.00680317
111	0.00679786
112.5	0.00680029
114	0.00679116
115.5	0.00678439
117	0.00678556
118.5	0.00678609
120	0.00678311
121.5	0.00677896
123	0.00677762
124.5	0.00676504
126	0.00675945
127.5	0.00676061
129	0.00675904
130.5	0.00676698
132	0.00677906
133.5	0.0067808
135	0.00677912
136.5	0.00678417
138	0.00677952
139.5	0.00677471
141	0.00676595
142.5	0.00676385
144	0.00676257
145.5	0.00675917
147	0.00675723
148.5	0.00675298
150	#N/A
