# Supplementary material for: An energy-aware protocol in wireless sensor networks using the scattered search algorithm and fuzzy logic
Source: PLoS One. 2024 Nov 4;19(11):e0297728. doi: 10.1371/journal.pone.0297728 (PMC11534263; doi:10.1371/journal.pone.0297728)
Supplement: S1 File — (ZIP) [file pone.0297728.s001.zip › Data_sets/Energy Consumption.xls]

## Sheet: Battery.Co
time (sec)	Battery.Consumed Energy (Joule).none
0	#N/A
0	#N/A
0	#N/A
0	#N/A
0	#N/A
0	#N/A
0	#N/A
0	#N/A
0	#N/A
0	#N/A
0	#N/A
0	#N/A
0	#N/A
0	#N/A
0	#N/A
0	#N/A
0	#N/A
0	#N/A
0	#N/A
0	#N/A
0	#N/A
0	#N/A
0	#N/A
0	#N/A
0	#N/A
0	#N/A
0	#N/A
0	#N/A
0	#N/A
0	#N/A
0	#N/A
0	#N/A
0	#N/A
0	#N/A
0	#N/A
0	#N/A
0	#N/A
0	#N/A
0	#N/A
0	#N/A
0	#N/A
0	#N/A
0	#N/A
0	#N/A
0	#N/A
0	#N/A
0	#N/A
0	#N/A
0	#N/A
0	#N/A
0	2.5056e-05
0.00048	2.50563e-05
0.000480042	2.50563e-05
0.000480048	2.50563e-05
0.000480048	2.50564e-05
0.000480059	2.50564e-05
0.00048006	2.50565e-05
0.000480068	2.50565e-05
0.000480071	2.50565e-05
0.000480076	2.50565e-05
0.000480077	2.50565e-05
0.000480077	2.50566e-05
0.000480093	2.50567e-05
0.000480094	2.50567e-05
0.000480095	2.50567e-05
0.000480095	2.50567e-05
0.000480097	2.50567e-05
0.000480102	2.50567e-05
0.000480104	2.50568e-05
0.000480109	2.50568e-05
0.00048011	2.50568e-05
0.000480115	2.50568e-05
0.000480116	2.50568e-05
0.000480116	2.50568e-05
0.000480119	2.50568e-05
0.000480121	2.50569e-05
0.000480123	2.50569e-05
0.000480125	2.50569e-05
0.000480127	2.50569e-05
0.000480135	2.5057e-05
0.00048014	2.5057e-05
0.00048014	2.5057e-05
0.000480142	2.5057e-05
0.000480143	2.5057e-05
0.000480143	2.5057e-05
0.000480148	2.50571e-05
0.000480153	2.50571e-05
0.000480154	2.50571e-05
0.000480157	2.50571e-05
0.000480158	2.50571e-05
0.000480161	2.50571e-05
0.000480164	2.50572e-05
0.000480166	2.50572e-05
0.000480166	2.50572e-05
0.000480172	2.50572e-05
0.000480178	2.50573e-05
0.000480187	2.50573e-05
0.000480192	2.50574e-05
0.000480195	2.50574e-05
0.0004802	2.50575e-05
0.000480213	2.83838e-05
0.12288	2.83838e-05
0.12288	2.83838e-05
0.12288	2.83838e-05
0.12288	2.83838e-05
0.12288	2.83838e-05
0.12288	2.83838e-05
0.12288	2.83838e-05
0.12288	2.83838e-05
0.12288	2.83838e-05
0.12288	2.83838e-05
0.12288	2.83838e-05
0.12288	2.83838e-05
0.12288	2.83838e-05
0.12288	2.83838e-05
0.12288	2.83838e-05
0.12288	2.83838e-05
0.12288	2.83838e-05
0.12288	2.83838e-05
0.12288	2.83838e-05
0.12288	2.83838e-05
0.12288	2.83838e-05
0.12288	2.83838e-05
0.12288	2.83838e-05
0.12288	2.83838e-05
0.12288	2.83838e-05
0.12288	2.83838e-05
0.12288	2.83838e-05
0.12288	2.83838e-05
0.12288	2.83838e-05
0.12288	2.83838e-05
0.12288	2.83838e-05
0.12288	2.83838e-05
0.12288	2.83838e-05
0.12288	2.83838e-05
0.12288	2.83838e-05
0.12288	2.83838e-05
0.12288	2.83838e-05
0.12288	2.83838e-05
0.12288	2.83838e-05
0.12288	2.83838e-05
0.12288	2.83838e-05
0.12288	2.83838e-05
0.12288	2.83838e-05
0.12288	2.83838e-05
0.12288	2.83838e-05
0.12288	2.83838e-05
0.12288	2.83838e-05
0.12288	2.83838e-05
0.12288	2.83838e-05
0.12288	2.83838e-05
0.12288	2.83838e-05
0.12288	2.83838e-05
0.12288	2.83838e-05
0.12288	2.83838e-05
0.12288	2.83838e-05
0.12288	2.83838e-05
0.12288	2.83838e-05
0.12288	2.83838e-05
0.12288	2.83838e-05
0.12288	2.83838e-05
0.12288	2.83838e-05
0.12288	2.83838e-05
0.12288	2.83838e-05
0.12288	2.83838e-05
0.12288	2.83838e-05
0.12288	2.83838e-05
0.12288	2.83838e-05
0.12288	2.83838e-05
0.12288	2.83838e-05
0.12288	2.83838e-05
0.12288	2.83838e-05
0.12288	2.83838e-05
0.12288	2.83838e-05
0.12288	2.83838e-05
0.12288	2.83838e-05
0.12288	2.83838e-05
0.12288	2.83838e-05
0.12288	2.83838e-05
0.12288	2.83838e-05
0.12288	2.83838e-05
0.12288	2.83838e-05
0.12288	2.83838e-05
0.12288	2.83838e-05
0.12288	2.83838e-05
0.12288	2.83838e-05
0.12288	2.83838e-05
0.12288	2.83838e-05
0.12288	2.83838e-05
0.12288	2.83838e-05
0.12288	2.83838e-05
0.12288	2.83838e-05
0.12288	2.83838e-05
0.12288	2.83838e-05
0.12288	2.83838e-05
0.12288	2.83838e-05
0.12288	2.83838e-05
0.12288	2.83838e-05
0.12288	2.83838e-05
0.12288	2.83838e-05
0.12288	2.83838e-05
0.12288	2.82733e-05
0.12336	2.82733e-05
0.12336	2.82733e-05
0.12336	2.82733e-05
0.12336	2.82733e-05
0.12336	2.82733e-05
0.12336	2.82733e-05
0.12336	2.82733e-05
0.12336	2.82733e-05
0.12336	2.82733e-05
0.12336	2.82733e-05
0.12336	2.82733e-05
0.12336	2.82733e-05
0.12336	2.82733e-05
0.12336	2.82733e-05
0.12336	2.82733e-05
0.12336	2.82733e-05
0.12336	2.82733e-05
0.12336	2.82733e-05
0.12336	2.82733e-05
0.12336	2.82733e-05
0.12336	2.82733e-05
0.12336	2.82733e-05
0.12336	2.82733e-05
0.12336	2.82733e-05
0.12336	2.82733e-05
0.12336	2.82733e-05
0.12336	2.82733e-05
0.12336	2.82733e-05
0.12336	2.82733e-05
0.12336	2.82733e-05
0.12336	2.82733e-05
0.12336	2.82733e-05
0.12336	2.82733e-05
0.12336	2.82733e-05
0.12336	2.82733e-05
0.12336	2.82733e-05
0.12336	2.82733e-05
0.12336	2.82733e-05
0.12336	2.82733e-05
0.12336	2.82733e-05
0.12336	2.82733e-05
0.12336	2.82733e-05
0.12336	2.82733e-05
0.12336	2.82733e-05
0.12336	2.82733e-05
0.12336	2.82733e-05
0.12336	2.82733e-05
0.12336	2.82733e-05
0.12336	2.82733e-05
0.12336	2.83348e-05
0.24576	2.83348e-05
0.24576	2.83348e-05
0.24576	2.83348e-05
0.24576	2.83348e-05
0.24576	2.83348e-05
0.24576	2.83348e-05
0.24576	2.83348e-05
0.24576	2.83348e-05
0.24576	2.83348e-05
0.24576	2.83348e-05
0.24576	2.83348e-05
0.24576	2.83348e-05
0.24576	2.83348e-05
0.24576	2.83348e-05
0.24576	2.83348e-05
0.24576	2.83348e-05
0.24576	2.83348e-05
0.24576	2.83348e-05
0.24576	2.83348e-05
0.24576	2.83348e-05
0.24576	2.83348e-05
0.24576	2.83348e-05
0.24576	2.83348e-05
0.24576	2.83348e-05
0.24576	2.83348e-05
0.24576	2.83348e-05
0.24576	2.83348e-05
0.24576	2.83348e-05
0.24576	2.83348e-05
0.24576	2.83348e-05
0.24576	2.83348e-05
0.24576	2.83348e-05
0.24576	2.83348e-05
0.24576	2.83348e-05
0.24576	2.83348e-05
0.24576	2.83348e-05
0.24576	2.83348e-05
0.24576	2.83348e-05
0.24576	2.83348e-05
0.24576	2.83348e-05
0.24576	2.83348e-05
0.24576	2.83348e-05
0.24576	2.83348e-05
0.24576	2.83348e-05
0.24576	2.83348e-05
0.24576	2.83348e-05
0.24576	2.83348e-05
0.24576	2.83348e-05
0.24576	2.83348e-05
0.24576	2.83348e-05
0.24576	2.83348e-05
0.24576	2.83348e-05
0.24576	2.83348e-05
0.24576	2.83348e-05
0.24576	2.83348e-05
0.24576	2.83348e-05
0.24576	2.83348e-05
0.24576	2.83348e-05
0.24576	2.83348e-05
0.24576	2.83348e-05
0.24576	2.83348e-05
0.24576	2.83348e-05
0.24576	2.83348e-05
0.24576	2.83348e-05
0.24576	2.83348e-05
0.24576	2.83348e-05
0.24576	2.83348e-05
0.24576	2.83348e-05
0.24576	2.83348e-05
0.24576	2.83348e-05
0.24576	2.83348e-05
0.24576	2.83348e-05
0.24576	2.83348e-05
0.24576	2.83348e-05
0.24576	2.83348e-05
0.24576	2.83348e-05
0.24576	2.83348e-05
0.24576	2.83348e-05
0.24576	2.83348e-05
0.24576	2.83348e-05
0.24576	2.83348e-05
0.24576	2.83348e-05
0.24576	2.83348e-05
0.24576	2.83348e-05
0.24576	2.83348e-05
0.24576	2.83348e-05
0.24576	2.83348e-05
0.24576	2.83348e-05
0.24576	2.83348e-05
0.24576	2.83348e-05
0.24576	2.83348e-05
0.24576	2.83348e-05
0.24576	2.83348e-05
0.24576	2.83348e-05
0.24576	2.83348e-05
0.24576	2.83348e-05
0.24576	2.83348e-05
0.24576	2.83348e-05
0.24576	2.83348e-05
0.24576	2.83348e-05
0.24576	2.82796e-05
0.24624	2.82796e-05
0.24624	2.82796e-05
0.24624	2.82796e-05
0.24624	2.82796e-05
0.24624	2.82796e-05
0.24624	2.82796e-05
0.24624	2.82796e-05
0.24624	2.82796e-05
0.24624	2.82796e-05
0.24624	2.82796e-05
0.24624	2.82796e-05
0.24624	2.82796e-05
0.24624	2.82796e-05
0.24624	2.82796e-05
0.24624	2.82796e-05
0.24624	2.82796e-05
0.24624	2.82796e-05
0.24624	2.82796e-05
0.24624	2.82796e-05
0.24624	2.82796e-05
0.24624	2.82796e-05
0.24624	2.82796e-05
0.24624	2.82796e-05
0.24624	2.82796e-05
0.24624	2.82796e-05
0.24624	2.82796e-05
0.24624	2.82796e-05
0.24624	2.82796e-05
0.24624	2.82796e-05
0.24624	2.82796e-05
0.24624	2.82796e-05
0.24624	2.82796e-05
0.24624	2.82796e-05
0.24624	2.82796e-05
0.24624	2.82796e-05
0.24624	2.82796e-05
0.24624	2.82796e-05
0.24624	2.82796e-05
0.24624	2.82796e-05
0.24624	2.82796e-05
0.24624	2.82796e-05
0.24624	2.82796e-05
0.24624	2.82796e-05
0.24624	2.82796e-05
0.24624	2.82796e-05
0.24624	2.82796e-05
0.24624	2.82796e-05
0.24624	2.82796e-05
0.24624	2.82796e-05
0.24624	2.83185e-05
0.36864	2.83185e-05
0.36864	2.83185e-05
0.36864	2.83185e-05
0.36864	2.83185e-05
0.36864	2.83185e-05
0.36864	2.83185e-05
0.36864	2.83185e-05
0.36864	2.83185e-05
0.36864	2.83185e-05
0.36864	2.83185e-05
0.36864	2.83185e-05
0.36864	2.83185e-05
0.36864	2.83185e-05
0.36864	2.83185e-05
0.36864	2.83185e-05
0.36864	2.83185e-05
0.36864	2.83185e-05
0.36864	2.83185e-05
0.36864	2.83185e-05
0.36864	2.83185e-05
0.36864	2.83185e-05
0.36864	2.83185e-05
0.36864	2.83185e-05
0.36864	2.83185e-05
0.36864	2.83185e-05
0.36864	2.83185e-05
0.36864	2.83185e-05
0.36864	2.83185e-05
0.36864	2.83185e-05
0.36864	2.83185e-05
0.36864	2.83185e-05
0.36864	2.83185e-05
0.36864	2.83185e-05
0.36864	2.83185e-05
0.36864	2.83185e-05
0.36864	2.83185e-05
0.36864	2.83185e-05
0.36864	2.83185e-05
0.36864	2.83185e-05
0.36864	2.83185e-05
0.36864	2.83185e-05
0.36864	2.83185e-05
0.36864	2.83185e-05
0.36864	2.83185e-05
0.36864	2.83185e-05
0.36864	2.83185e-05
0.36864	2.83185e-05
0.36864	2.83185e-05
0.36864	2.83185e-05
0.36864	2.83185e-05
0.36864	2.83185e-05
0.36864	2.83185e-05
0.36864	2.83185e-05
0.36864	2.83185e-05
0.36864	2.83185e-05
0.36864	2.83185e-05
0.36864	2.83185e-05
0.36864	2.83185e-05
0.36864	2.83185e-05
0.36864	2.83185e-05
0.36864	2.83185e-05
0.36864	2.83185e-05
0.36864	2.83185e-05
0.36864	2.83185e-05
0.36864	2.83185e-05
0.36864	2.83185e-05
0.36864	2.83185e-05
0.36864	2.83185e-05
0.36864	2.83185e-05
0.36864	2.83185e-05
0.36864	2.83185e-05
0.36864	2.83185e-05
0.36864	2.83185e-05
0.36864	2.83185e-05
0.36864	2.83185e-05
0.36864	2.83185e-05
0.36864	2.83185e-05
0.36864	2.83185e-05
0.36864	2.83185e-05
0.36864	2.83185e-05
0.36864	2.83185e-05
0.36864	2.83185e-05
0.36864	2.83185e-05
0.36864	2.83185e-05
0.36864	2.83185e-05
0.36864	2.83185e-05
0.36864	2.83185e-05
0.36864	2.83185e-05
0.36864	2.83185e-05
0.36864	2.83185e-05
0.36864	2.83185e-05
0.36864	2.83185e-05
0.36864	2.83185e-05
0.36864	2.83185e-05
0.36864	2.83185e-05
0.36864	2.83185e-05
0.36864	2.83185e-05
0.36864	2.83185e-05
0.36864	2.83185e-05
0.36864	2.83185e-05
0.36864	2.82817e-05
0.36912	2.82817e-05
0.36912	2.82817e-05
0.36912	2.82817e-05
0.36912	2.82817e-05
0.36912	2.82817e-05
0.36912	2.82817e-05
0.36912	2.82817e-05
0.36912	2.82817e-05
0.36912	2.82817e-05
0.36912	2.82817e-05
0.36912	2.82817e-05
0.36912	2.82817e-05
0.36912	2.82817e-05
0.36912	2.82817e-05
0.36912	2.82817e-05
0.36912	2.82817e-05
0.36912	2.82817e-05
0.36912	2.82817e-05
0.36912	2.82817e-05
0.36912	2.82817e-05
0.36912	2.82817e-05
0.36912	2.82817e-05
0.36912	2.82817e-05
0.36912	2.82817e-05
0.36912	2.82817e-05
0.36912	2.82817e-05
0.36912	2.82817e-05
0.36912	2.82817e-05
0.36912	2.82817e-05
0.36912	2.82817e-05
0.36912	2.82817e-05
0.36912	2.82817e-05
0.36912	2.82817e-05
0.36912	2.82817e-05
0.36912	2.82817e-05
0.36912	2.82817e-05
0.36912	2.82817e-05
0.36912	2.82817e-05
0.36912	2.82817e-05
0.36912	2.82817e-05
0.36912	2.82817e-05
0.36912	2.82817e-05
0.36912	2.82817e-05
0.36912	2.82817e-05
0.36912	2.82817e-05
0.36912	2.82817e-05
0.36912	2.82817e-05
0.36912	2.82817e-05
0.36912	2.82817e-05
0.36912	2.83104e-05
0.49152	2.83104e-05
0.49152	2.83104e-05
0.49152	2.83104e-05
0.49152	2.83104e-05
0.49152	2.83104e-05
0.49152	2.83104e-05
0.49152	2.83104e-05
0.49152	2.83104e-05
0.49152	2.83104e-05
0.49152	2.83104e-05
0.49152	2.83104e-05
0.49152	2.83104e-05
0.49152	2.83104e-05
0.49152	2.83104e-05
0.49152	2.83104e-05
0.49152	2.83104e-05
0.49152	2.83104e-05
0.49152	2.83104e-05
0.49152	2.83104e-05
0.49152	2.83104e-05
0.49152	2.83104e-05
0.49152	2.83104e-05
0.49152	2.83104e-05
0.49152	2.83104e-05
0.49152	2.83104e-05
0.49152	2.83104e-05
0.49152	2.83104e-05
0.49152	2.83104e-05
0.49152	2.83104e-05
0.49152	2.83104e-05
0.49152	2.83104e-05
0.49152	2.83104e-05
0.49152	2.83104e-05
0.49152	2.83104e-05
0.49152	2.83104e-05
0.49152	2.83104e-05
0.49152	2.83104e-05
0.49152	2.83104e-05
0.49152	2.83104e-05
0.49152	2.83104e-05
0.49152	2.83104e-05
0.49152	2.83104e-05
0.49152	2.83104e-05
0.49152	2.83104e-05
0.49152	2.83104e-05
0.49152	2.83104e-05
0.49152	2.83104e-05
0.49152	2.83104e-05
0.49152	2.83104e-05
0.49152	2.83104e-05
0.49152	2.83104e-05
0.49152	2.83104e-05
0.49152	2.83104e-05
0.49152	2.83104e-05
0.49152	2.83104e-05
0.49152	2.83104e-05
0.49152	2.83104e-05
0.49152	2.83104e-05
0.49152	2.83104e-05
0.49152	2.83104e-05
0.49152	2.83104e-05
0.49152	2.83104e-05
0.49152	2.83104e-05
0.49152	2.83104e-05
0.49152	2.83104e-05
0.49152	2.83104e-05
0.49152	2.83104e-05
0.49152	2.83104e-05
0.49152	2.83104e-05
0.49152	2.83104e-05
0.49152	2.83104e-05
0.49152	2.83104e-05
0.49152	2.83104e-05
0.49152	2.83104e-05
0.49152	2.83104e-05
0.49152	2.83104e-05
0.49152	2.83104e-05
0.49152	2.83104e-05
0.49152	2.83104e-05
0.49152	2.83104e-05
0.49152	2.83104e-05
0.49152	2.83104e-05
0.49152	2.83104e-05
0.49152	2.83104e-05
0.49152	2.83104e-05
0.49152	2.83104e-05
0.49152	2.83104e-05
0.49152	2.83104e-05
0.49152	2.83104e-05
0.49152	2.83104e-05
0.49152	2.83104e-05
0.49152	2.83104e-05
0.49152	2.83104e-05
0.49152	2.83104e-05
0.49152	2.83104e-05
0.49152	2.83104e-05
0.49152	2.83104e-05
0.49152	2.83104e-05
0.49152	2.83104e-05
0.49152	2.83104e-05
0.49152	2.82827e-05
0.492	2.82827e-05
0.492	2.82827e-05
0.492	2.82827e-05
0.492	2.82827e-05
0.492	2.82827e-05
0.492	2.82827e-05
0.492	2.82827e-05
0.492	2.82827e-05
0.492	2.82827e-05
0.492	2.82827e-05
0.492	2.82827e-05
0.492	2.82827e-05
0.492	2.82827e-05
0.492	2.82827e-05
0.492	2.82827e-05
0.492	2.82827e-05
0.492	2.82827e-05
0.492	2.82827e-05
0.492	2.82827e-05
0.492	2.82827e-05
0.492	2.82827e-05
0.492	2.82827e-05
0.492	2.82827e-05
0.492	2.82827e-05
0.492	2.82827e-05
0.492	2.82827e-05
0.492	2.82827e-05
0.492	2.82827e-05
0.492	2.82827e-05
0.492	2.82827e-05
0.492	2.82827e-05
0.492	2.82827e-05
0.492	2.82827e-05
0.492	2.82827e-05
0.492	2.82827e-05
0.492	2.82827e-05
0.492	2.82827e-05
0.492	2.82827e-05
0.492	2.82827e-05
0.492	2.82827e-05
0.492	2.82827e-05
0.492	2.82827e-05
0.492	2.82827e-05
0.492	2.82827e-05
0.492	2.82827e-05
0.492	2.82827e-05
0.492	2.82827e-05
0.492	2.82827e-05
0.492	2.82827e-05
0.492	2.83055e-05
0.6144	2.83055e-05
0.6144	2.83055e-05
0.6144	2.83055e-05
0.6144	2.83055e-05
0.6144	2.83055e-05
0.6144	2.83055e-05
0.6144	2.83055e-05
0.6144	2.83055e-05
0.6144	2.83055e-05
0.6144	2.83055e-05
0.6144	2.83055e-05
0.6144	2.83055e-05
0.6144	2.83055e-05
0.6144	2.83055e-05
0.6144	2.83055e-05
0.6144	2.83055e-05
0.6144	2.83055e-05
0.6144	2.83055e-05
0.6144	2.83055e-05
0.6144	2.83055e-05
0.6144	2.83055e-05
0.6144	2.83055e-05
0.6144	2.83055e-05
0.6144	2.83055e-05
0.6144	2.83055e-05
0.6144	2.83055e-05
0.6144	2.83055e-05
0.6144	2.83055e-05
0.6144	2.83055e-05
0.6144	2.83055e-05
0.6144	2.83055e-05
0.6144	2.83055e-05
0.6144	2.83055e-05
0.6144	2.83055e-05
0.6144	2.83055e-05
0.6144	2.83055e-05
0.6144	2.83055e-05
0.6144	2.83055e-05
0.6144	2.83055e-05
0.6144	2.83055e-05
0.6144	2.83055e-05
0.6144	2.83055e-05
0.6144	2.83055e-05
0.6144	2.83055e-05
0.6144	2.83055e-05
0.6144	2.83055e-05
0.6144	2.83055e-05
0.6144	2.83055e-05
0.6144	2.83055e-05
0.6144	2.83055e-05
0.6144	2.83055e-05
0.6144	2.83055e-05
0.6144	2.83055e-05
0.6144	2.83055e-05
0.6144	2.83055e-05
0.6144	2.83055e-05
0.6144	2.83055e-05
0.6144	2.83055e-05
0.6144	2.83055e-05
0.6144	2.83055e-05
0.6144	2.83055e-05
0.6144	2.83055e-05
0.6144	2.83055e-05
0.6144	2.83055e-05
0.6144	2.83055e-05
0.6144	2.83055e-05
0.6144	2.83055e-05
0.6144	2.83055e-05
0.6144	2.83055e-05
0.6144	2.83055e-05
0.6144	2.83055e-05
0.6144	2.83055e-05
0.6144	2.83055e-05
0.6144	2.83055e-05
0.6144	2.83055e-05
0.6144	2.83055e-05
0.6144	2.83055e-05
0.6144	2.83055e-05
0.6144	2.83055e-05
0.6144	2.83055e-05
0.6144	2.83055e-05
0.6144	2.83055e-05
0.6144	2.83055e-05
0.6144	2.83055e-05
0.6144	2.83055e-05
0.6144	2.83055e-05
0.6144	2.83055e-05
0.6144	2.83055e-05
0.6144	2.83055e-05
0.6144	2.83055e-05
0.6144	2.83055e-05
0.6144	2.83055e-05
0.6144	2.83055e-05
0.6144	2.83055e-05
0.6144	2.83055e-05
0.6144	2.83055e-05
0.6144	2.83055e-05
0.6144	2.83055e-05
0.6144	2.83055e-05
0.6144	2.83055e-05
0.6144	2.82834e-05
0.61488	2.82834e-05
0.61488	2.82834e-05
0.61488	2.82834e-05
0.61488	2.82834e-05
0.61488	2.82834e-05
0.61488	2.82834e-05
0.61488	2.82834e-05
0.61488	2.82834e-05
0.61488	2.82834e-05
0.61488	2.82834e-05
0.61488	2.82834e-05
0.61488	2.82834e-05
0.61488	2.82834e-05
0.61488	2.82834e-05
0.61488	2.82834e-05
0.61488	2.82834e-05
0.61488	2.82834e-05
0.61488	2.82834e-05
0.61488	2.82834e-05
0.61488	2.82834e-05
0.61488	2.82834e-05
0.61488	2.82834e-05
0.61488	2.82834e-05
0.61488	2.82834e-05
0.61488	2.82834e-05
0.61488	2.82834e-05
0.61488	2.82834e-05
0.61488	2.82834e-05
0.61488	2.82834e-05
0.61488	2.82834e-05
0.61488	2.82834e-05
0.61488	2.82834e-05
0.61488	2.82834e-05
0.61488	2.82834e-05
0.61488	2.82834e-05
0.61488	2.82834e-05
0.61488	2.82834e-05
0.61488	2.82834e-05
0.61488	2.82834e-05
0.61488	2.82834e-05
0.61488	2.82834e-05
0.61488	2.82834e-05
0.61488	2.82834e-05
0.61488	2.82834e-05
0.61488	2.82834e-05
0.61488	2.82834e-05
0.61488	2.82834e-05
0.61488	2.82834e-05
0.61488	2.82834e-05
0.61488	2.83022e-05
0.73728	2.83022e-05
0.73728	2.83022e-05
0.73728	2.83022e-05
0.73728	2.83022e-05
0.73728	2.83022e-05
0.73728	2.83022e-05
0.73728	2.83022e-05
0.73728	2.83022e-05
0.73728	2.83022e-05
0.73728	2.83022e-05
0.73728	2.83022e-05
0.73728	2.83022e-05
0.73728	2.83022e-05
0.73728	2.83022e-05
0.73728	2.83022e-05
0.73728	2.83022e-05
0.73728	2.83022e-05
0.73728	2.83022e-05
0.73728	2.83022e-05
0.73728	2.83022e-05
0.73728	2.83022e-05
0.73728	2.83022e-05
0.73728	2.83022e-05
0.73728	2.83022e-05
0.73728	2.83022e-05
0.73728	2.83022e-05
0.73728	2.83022e-05
0.73728	2.83022e-05
0.73728	2.83022e-05
0.73728	2.83022e-05
0.73728	2.83022e-05
0.73728	2.83022e-05
0.73728	2.83022e-05
0.73728	2.83022e-05
0.73728	2.83022e-05
0.73728	2.83022e-05
0.73728	2.83022e-05
0.73728	2.83022e-05
0.73728	2.83022e-05
0.73728	2.83022e-05
0.73728	2.83022e-05
0.73728	2.83022e-05
0.73728	2.83022e-05
0.73728	2.83022e-05
0.73728	2.83022e-05
0.73728	2.83022e-05
0.73728	2.83022e-05
0.73728	2.83022e-05
0.73728	2.83022e-05
0.73728	2.83022e-05
0.73728	2.83022e-05
0.73728	2.83022e-05
0.73728	2.83022e-05
0.73728	2.83022e-05
0.73728	2.83022e-05
0.73728	2.83022e-05
0.73728	2.83022e-05
0.73728	2.83022e-05
0.73728	2.83022e-05
0.73728	2.83022e-05
0.73728	2.83022e-05
0.73728	2.83022e-05
0.73728	2.83022e-05
0.73728	2.83022e-05
0.73728	2.83022e-05
0.73728	2.83022e-05
0.73728	2.83022e-05
0.73728	2.83022e-05
0.73728	2.83022e-05
0.73728	2.83022e-05
0.73728	2.83022e-05
0.73728	2.83022e-05
0.73728	2.83022e-05
0.73728	2.83022e-05
0.73728	2.83022e-05
0.73728	2.83022e-05
0.73728	2.83022e-05
0.73728	2.83022e-05
0.73728	2.83022e-05
0.73728	2.83022e-05
0.73728	2.83022e-05
0.73728	2.83022e-05
0.73728	2.83022e-05
0.73728	2.83022e-05
0.73728	2.83022e-05
0.73728	2.83022e-05
0.73728	2.83022e-05
0.73728	2.83022e-05
0.73728	2.83022e-05
0.73728	2.83022e-05
0.73728	2.83022e-05
0.73728	2.83022e-05
0.73728	2.83022e-05
0.73728	2.83022e-05
0.73728	2.83022e-05
0.73728	2.83022e-05
0.73728	2.83022e-05
0.73728	2.83022e-05
0.73728	2.83022e-05
0.73728	2.83022e-05
0.73728	2.82838e-05
0.73776	2.82838e-05
0.73776	2.82838e-05
0.73776	2.82838e-05
0.73776	2.82838e-05
0.73776	2.82838e-05
0.73776	2.82838e-05
0.73776	2.82838e-05
0.73776	2.82838e-05
0.73776	2.82838e-05
0.73776	2.82838e-05
0.73776	2.82838e-05
0.73776	2.82838e-05
0.73776	2.82838e-05
0.73776	2.82838e-05
0.73776	2.82838e-05
0.73776	2.82838e-05
0.73776	2.82838e-05
0.73776	2.82838e-05
0.73776	2.82838e-05
0.73776	2.82838e-05
0.73776	2.82838e-05
0.73776	2.82838e-05
0.73776	2.82838e-05
0.73776	2.82838e-05
0.73776	2.82838e-05
0.73776	2.82838e-05
0.73776	2.82838e-05
0.73776	2.82838e-05
0.73776	2.82838e-05
0.73776	2.82838e-05
0.73776	2.82838e-05
0.73776	2.82838e-05
0.73776	2.82838e-05
0.73776	2.82838e-05
0.73776	2.82838e-05
0.73776	2.82838e-05
0.73776	2.82838e-05
0.73776	2.82838e-05
0.73776	2.82838e-05
0.73776	2.82838e-05
0.73776	2.82838e-05
0.73776	2.82838e-05
0.73776	2.82838e-05
0.73776	2.82838e-05
0.73776	2.82838e-05
0.73776	2.82838e-05
0.73776	2.82838e-05
0.73776	2.82838e-05
0.73776	2.82838e-05
0.73776	2.82999e-05
0.86016	2.82999e-05
0.86016	2.82999e-05
0.86016	2.82999e-05
0.86016	2.82999e-05
0.86016	2.82999e-05
0.86016	2.82999e-05
0.86016	2.82999e-05
0.86016	2.82999e-05
0.86016	2.82999e-05
0.86016	2.82999e-05
0.86016	2.82999e-05
0.86016	2.82999e-05
0.86016	2.82999e-05
0.86016	2.82999e-05
0.86016	2.82999e-05
0.86016	2.82999e-05
0.86016	2.82999e-05
0.86016	2.82999e-05
0.86016	2.82999e-05
0.86016	2.82999e-05
0.86016	2.82999e-05
0.86016	2.82999e-05
0.86016	2.82999e-05
0.86016	2.82999e-05
0.86016	2.82999e-05
0.86016	2.82999e-05
0.86016	2.82999e-05
0.86016	2.82999e-05
0.86016	2.82999e-05
0.86016	2.82999e-05
0.86016	2.82999e-05
0.86016	2.82999e-05
0.86016	2.82999e-05
0.86016	2.82999e-05
0.86016	2.82999e-05
0.86016	2.82999e-05
0.86016	2.82999e-05
0.86016	2.82999e-05
0.86016	2.82999e-05
0.86016	2.82999e-05
0.86016	2.82999e-05
0.86016	2.82999e-05
0.86016	2.82999e-05
0.86016	2.82999e-05
0.86016	2.82999e-05
0.86016	2.82999e-05
0.86016	2.82999e-05
0.86016	2.82999e-05
0.86016	2.82999e-05
0.86016	2.82999e-05
0.86016	2.82999e-05
0.86016	2.82999e-05
0.86016	2.82999e-05
0.86016	2.82999e-05
0.86016	2.82999e-05
0.86016	2.82999e-05
0.86016	2.82999e-05
0.86016	2.82999e-05
0.86016	2.82999e-05
0.86016	2.82999e-05
0.86016	2.82999e-05
0.86016	2.82999e-05
0.86016	2.82999e-05
0.86016	2.82999e-05
0.86016	2.82999e-05
0.86016	2.82999e-05
0.86016	2.82999e-05
0.86016	2.82999e-05
0.86016	2.82999e-05
0.86016	2.82999e-05
0.86016	2.82999e-05
0.86016	2.82999e-05
0.86016	2.82999e-05
0.86016	2.82999e-05
0.86016	2.82999e-05
0.86016	2.82999e-05
0.86016	2.82999e-05
0.86016	2.82999e-05
0.86016	2.82999e-05
0.86016	2.82999e-05
0.86016	2.82999e-05
0.86016	2.82999e-05
0.86016	2.82999e-05
0.86016	2.82999e-05
0.86016	2.82999e-05
0.86016	2.82999e-05
0.86016	2.82999e-05
0.86016	2.82999e-05
0.86016	2.82999e-05
0.86016	2.82999e-05
0.86016	2.82999e-05
0.86016	2.82999e-05
0.86016	2.82999e-05
0.86016	2.82999e-05
0.86016	2.82999e-05
0.86016	2.82999e-05
0.86016	2.82999e-05
0.86016	2.82999e-05
0.86016	2.82999e-05
0.86016	2.82999e-05
0.86016	2.82841e-05
0.86064	2.82841e-05
0.86064	2.82841e-05
0.86064	2.82841e-05
0.86064	2.82841e-05
0.86064	2.82841e-05
0.86064	2.82841e-05
0.86064	2.82841e-05
0.86064	2.82841e-05
0.86064	2.82841e-05
0.86064	2.82841e-05
0.86064	2.82841e-05
0.86064	2.82841e-05
0.86064	2.82841e-05
0.86064	2.82841e-05
0.86064	2.82841e-05
0.86064	2.82841e-05
0.86064	2.82841e-05
0.86064	2.82841e-05
0.86064	2.82841e-05
0.86064	2.82841e-05
0.86064	2.82841e-05
0.86064	2.82841e-05
0.86064	2.82841e-05
0.86064	2.82841e-05
0.86064	2.82841e-05
0.86064	2.82841e-05
0.86064	2.82841e-05
0.86064	2.82841e-05
0.86064	2.82841e-05
0.86064	2.82841e-05
0.86064	2.82841e-05
0.86064	2.82841e-05
0.86064	2.82841e-05
0.86064	2.82841e-05
0.86064	2.82841e-05
0.86064	2.82841e-05
0.86064	2.82841e-05
0.86064	2.82841e-05
0.86064	2.82841e-05
0.86064	2.82841e-05
0.86064	2.82841e-05
0.86064	2.82841e-05
0.86064	2.82841e-05
0.86064	2.82841e-05
0.86064	2.82841e-05
0.86064	2.82841e-05
0.86064	2.82841e-05
0.86064	2.82841e-05
0.86064	2.82841e-05
0.86064	2.82981e-05
0.98304	2.82981e-05
0.98304	2.82981e-05
0.98304	2.82981e-05
0.98304	2.82981e-05
0.98304	2.82981e-05
0.98304	2.82981e-05
0.98304	2.82981e-05
0.98304	2.82981e-05
0.98304	2.82981e-05
0.98304	2.82981e-05
0.98304	2.82981e-05
0.98304	2.82981e-05
0.98304	2.82981e-05
0.98304	2.82981e-05
0.98304	2.82981e-05
0.98304	2.82981e-05
0.98304	2.82981e-05
0.98304	2.82981e-05
0.98304	2.82981e-05
0.98304	2.82981e-05
0.98304	2.82981e-05
0.98304	2.82981e-05
0.98304	2.82981e-05
0.98304	2.82981e-05
0.98304	2.82981e-05
0.98304	2.82981e-05
0.98304	2.82981e-05
0.98304	2.82981e-05
0.98304	2.82981e-05
0.98304	2.82981e-05
0.98304	2.82981e-05
0.98304	2.82981e-05
0.98304	2.82981e-05
0.98304	2.82981e-05
0.98304	2.82981e-05
0.98304	2.82981e-05
0.98304	2.82981e-05
0.98304	2.82981e-05
0.98304	2.82981e-05
0.98304	2.82981e-05
0.98304	2.82981e-05
0.98304	2.82981e-05
0.98304	2.82981e-05
0.98304	2.82981e-05
0.98304	2.82981e-05
0.98304	2.82981e-05
0.98304	2.82981e-05
0.98304	2.82981e-05
0.98304	2.82981e-05
0.98304	2.82981e-05
0.98304	2.82981e-05
0.98304	2.82981e-05
0.98304	2.82981e-05
0.98304	2.82981e-05
0.98304	2.82981e-05
0.98304	2.82981e-05
0.98304	2.82981e-05
0.98304	2.82981e-05
0.98304	2.82981e-05
0.98304	2.82981e-05
0.98304	2.82981e-05
0.98304	2.82981e-05
0.98304	2.82981e-05
0.98304	2.82981e-05
0.98304	2.82981e-05
0.98304	2.82981e-05
0.98304	2.82981e-05
0.98304	2.82981e-05
0.98304	2.82981e-05
0.98304	2.82981e-05
0.98304	2.82981e-05
0.98304	2.82981e-05
0.98304	2.82981e-05
0.98304	2.82981e-05
0.98304	2.82981e-05
0.98304	2.82981e-05
0.98304	2.82981e-05
0.98304	2.82981e-05
0.98304	2.82981e-05
0.98304	2.82981e-05
0.98304	2.82981e-05
0.98304	2.82981e-05
0.98304	2.82981e-05
0.98304	2.82981e-05
0.98304	2.82981e-05
0.98304	2.82981e-05
0.98304	2.82981e-05
0.98304	2.82981e-05
0.98304	2.82981e-05
0.98304	2.82981e-05
0.98304	2.82981e-05
0.98304	2.82981e-05
0.98304	2.82981e-05
0.98304	2.82981e-05
0.98304	2.82981e-05
0.98304	2.82981e-05
0.98304	2.82981e-05
0.98304	2.82981e-05
0.98304	2.82981e-05
0.98304	2.82981e-05
0.98304	2.82843e-05
0.98352	2.82843e-05
0.98352	2.82843e-05
0.98352	2.82843e-05
0.98352	2.82843e-05
0.98352	2.82843e-05
0.98352	2.82843e-05
0.98352	2.82843e-05
0.98352	2.82843e-05
0.98352	2.82843e-05
0.98352	2.82843e-05
0.98352	2.82843e-05
0.98352	2.82843e-05
0.98352	2.82843e-05
0.98352	2.82843e-05
0.98352	2.82843e-05
0.98352	2.82843e-05
0.98352	2.82843e-05
0.98352	2.82843e-05
0.98352	2.82843e-05
0.98352	2.82843e-05
0.98352	2.82843e-05
0.98352	2.82843e-05
0.98352	2.82843e-05
0.98352	2.82843e-05
0.98352	2.82843e-05
0.98352	2.82843e-05
0.98352	2.82843e-05
0.98352	2.82843e-05
0.98352	2.82843e-05
0.98352	2.82843e-05
0.98352	2.82843e-05
0.98352	2.82843e-05
0.98352	2.82843e-05
0.98352	2.82843e-05
0.98352	2.82843e-05
0.98352	2.82843e-05
0.98352	2.82843e-05
0.98352	2.82843e-05
0.98352	2.82843e-05
0.98352	2.82843e-05
0.98352	2.82843e-05
0.98352	2.82843e-05
0.98352	2.82843e-05
0.98352	2.82843e-05
0.98352	2.82843e-05
0.98352	2.82843e-05
0.98352	2.82843e-05
0.98352	2.82843e-05
0.98352	2.82843e-05
0.98352	2.82862e-05
1.00064	2.82862e-05
1.00064	2.82862e-05
1.00064	2.82862e-05
1.00064	2.82862e-05
1.00064	2.82862e-05
1.00064	2.82862e-05
1.00064	2.82862e-05
1.00064	2.82862e-05
1.00064	2.90153e-05
1.00466	2.90153e-05
1.00466	2.90153e-05
1.00466	2.90153e-05
1.00466	2.90153e-05
1.00466	2.90153e-05
1.00466	2.90153e-05
1.00466	2.90153e-05
1.00466	2.90153e-05
1.00466	2.90153e-05
1.00466	2.90153e-05
1.00466	2.90153e-05
1.00466	2.90153e-05
1.00466	2.90153e-05
1.00466	2.90153e-05
1.00466	2.90153e-05
1.00466	2.90153e-05
1.00466	2.90153e-05
1.00466	2.90153e-05
1.00466	2.90153e-05
1.00466	2.90153e-05
1.00466	2.90153e-05
1.00466	2.90153e-05
1.00466	2.90153e-05
1.00466	2.90153e-05
1.00466	2.90153e-05
1.00466	2.90153e-05
1.00466	2.90153e-05
1.00466	2.90153e-05
1.00466	2.90153e-05
1.00466	2.91787e-05
1.00544	2.91787e-05
1.00544	2.91787e-05
1.00544	2.91787e-05
1.00544	2.99019e-05
1.00946	2.99019e-05
1.00946	2.99019e-05
1.00946	2.99019e-05
1.00946	2.99019e-05
1.00946	2.99019e-05
1.00946	2.99019e-05
1.00946	2.99019e-05
1.00946	2.99019e-05
1.00946	2.99019e-05
1.00946	2.99019e-05
1.00946	2.99019e-05
1.00946	2.99019e-05
1.00946	2.99019e-05
1.00946	2.99019e-05
1.00946	2.99019e-05
1.00946	2.99019e-05
1.00946	2.99019e-05
1.00946	2.99019e-05
1.00946	2.99019e-05
1.00946	2.99019e-05
1.00946	2.99019e-05
1.00946	2.99019e-05
1.00946	2.99019e-05
1.00946	2.99019e-05
1.00946	2.99019e-05
1.00946	2.99019e-05
1.00946	2.99019e-05
1.00946	2.99019e-05
1.00946	2.99019e-05
1.00946	2.99019e-05
1.00946	2.99019e-05
1.00946	2.99019e-05
1.00946	2.99019e-05
1.00946	2.99019e-05
1.00946	2.99019e-05
1.00946	2.99019e-05
1.00946	2.99019e-05
1.00946	2.99019e-05
1.00946	2.99019e-05
1.00946	2.99019e-05
1.00946	2.99019e-05
1.00946	2.99019e-05
1.00946	2.99019e-05
1.00946	3.00641e-05
1.01024	3.00641e-05
1.01024	3.07753e-05
1.01426	3.07753e-05
1.01426	3.07753e-05
1.01426	3.07753e-05
1.01426	3.07753e-05
1.01426	3.07753e-05
1.01426	3.07753e-05
1.01426	3.07753e-05
1.01426	3.07753e-05
1.01426	3.07753e-05
1.01426	3.07753e-05
1.01426	3.07753e-05
1.01426	3.07753e-05
1.01426	3.07753e-05
1.01426	3.07753e-05
1.01426	3.07753e-05
1.01426	3.07753e-05
1.01426	3.07753e-05
1.01426	3.07753e-05
1.01426	3.07753e-05
1.01426	3.07753e-05
1.01426	3.07753e-05
1.01426	3.07753e-05
1.01426	3.07753e-05
1.01426	3.07753e-05
1.01426	3.07753e-05
1.01426	3.07753e-05
1.01426	3.07753e-05
1.01426	3.07753e-05
1.01426	3.07753e-05
1.01426	3.07753e-05
1.01426	3.07753e-05
1.01426	3.07753e-05
1.01426	3.07753e-05
1.01426	3.07753e-05
1.01426	3.07753e-05
1.01426	3.07753e-05
1.01426	3.07753e-05
1.01426	3.07753e-05
1.01426	3.07753e-05
1.01426	3.07753e-05
1.01426	3.07753e-05
1.01426	3.07753e-05
1.01426	3.07753e-05
1.01426	3.07753e-05
1.01426	3.07753e-05
1.01426	3.07753e-05
1.01426	3.07753e-05
1.01426	3.07753e-05
1.01426	3.07753e-05
1.01426	3.0935e-05
1.01504	3.0935e-05
1.01504	3.0935e-05
1.01504	3.0935e-05
1.01504	3.0935e-05
1.01504	3.0935e-05
1.01504	3.0935e-05
1.01504	3.16395e-05
1.01906	3.16395e-05
1.01906	3.16395e-05
1.01906	3.16395e-05
1.01906	3.16395e-05
1.01906	3.16395e-05
1.01906	3.16395e-05
1.01906	3.16395e-05
1.01906	3.16395e-05
1.01906	3.16395e-05
1.01906	3.16395e-05
1.01906	3.16395e-05
1.01906	3.16395e-05
1.01906	3.16395e-05
1.01906	3.16395e-05
1.01906	3.16395e-05
1.01906	3.16395e-05
1.01906	3.16395e-05
1.01906	3.16395e-05
1.01906	3.16395e-05
1.01906	3.16395e-05
1.01906	3.16395e-05
1.01906	3.16395e-05
1.01906	3.16395e-05
1.01906	3.16395e-05
1.01906	3.16395e-05
1.01906	3.16395e-05
1.01906	3.16395e-05
1.01906	3.16395e-05
1.01906	3.16395e-05
1.01906	3.16395e-05
1.01906	3.16395e-05
1.01906	3.17978e-05
1.01984	3.17978e-05
1.01984	3.17978e-05
1.01984	3.24956e-05
1.02386	3.24956e-05
1.02386	3.24956e-05
1.02386	3.24956e-05
1.02386	3.24956e-05
1.02386	3.24956e-05
1.02386	3.24956e-05
1.02386	3.24956e-05
1.02386	3.24956e-05
1.02386	3.24956e-05
1.02386	3.24956e-05
1.02386	3.24956e-05
1.02386	3.24956e-05
1.02386	3.24956e-05
1.02386	3.24956e-05
1.02386	3.24956e-05
1.02386	3.24956e-05
1.02386	3.24956e-05
1.02386	3.24956e-05
1.02386	3.24956e-05
1.02386	3.24956e-05
1.02386	3.24956e-05
1.02386	3.24956e-05
1.02386	3.24956e-05
1.02386	3.24956e-05
1.02386	3.24956e-05
1.02386	3.24956e-05
1.02386	3.24956e-05
1.02386	3.24956e-05
1.02386	3.24956e-05
1.02386	3.24956e-05
1.02386	3.24956e-05
1.02386	3.24956e-05
1.02386	3.24956e-05
1.02386	3.24956e-05
1.02386	3.24956e-05
1.02386	3.24956e-05
1.02386	3.24956e-05
1.02386	3.24956e-05
1.02386	3.24956e-05
1.02386	3.24956e-05
1.02386	3.24956e-05
1.02386	3.24956e-05
1.02386	3.24956e-05
1.02386	3.24956e-05
1.02386	3.26525e-05
1.02464	3.33437e-05
1.02866	3.33437e-05
1.02866	3.33437e-05
1.02866	3.33437e-05
1.02866	3.33437e-05
1.02866	3.33437e-05
1.02866	3.33437e-05
1.02866	3.33437e-05
1.02866	3.33437e-05
1.02866	3.33437e-05
1.02866	3.33437e-05
1.02866	3.33437e-05
1.02866	3.33437e-05
1.02866	3.33437e-05
1.02866	3.33437e-05
1.02866	3.33437e-05
1.02866	3.33437e-05
1.02866	3.33437e-05
1.02866	3.33437e-05
1.02866	3.33437e-05
1.02866	3.33437e-05
1.02866	3.33437e-05
1.02866	3.33437e-05
1.02866	3.33437e-05
1.02866	3.33437e-05
1.02866	3.33437e-05
1.02866	3.33437e-05
1.02866	3.33437e-05
1.02866	3.33437e-05
1.02866	3.33437e-05
1.02866	3.33437e-05
1.02866	3.33437e-05
1.02866	3.33437e-05
1.02866	3.33437e-05
1.02866	3.33437e-05
1.02866	3.33437e-05
1.02866	3.33437e-05
1.02866	3.33437e-05
1.02866	3.33437e-05
1.02866	3.33437e-05
1.02866	3.33437e-05
1.02866	3.33437e-05
1.02866	3.33437e-05
1.02866	3.33437e-05
1.02866	3.33437e-05
1.02866	3.33437e-05
1.02866	3.33437e-05
1.02866	3.33437e-05
1.02866	3.33437e-05
1.02866	3.33437e-05
1.02866	3.34992e-05
1.02944	3.41839e-05
1.03346	3.41839e-05
1.03346	3.41839e-05
1.03346	3.41839e-05
1.03346	3.41839e-05
1.03346	3.41839e-05
1.03346	3.41839e-05
1.03346	3.41839e-05
1.03346	3.41839e-05
1.03346	3.41839e-05
1.03346	3.41839e-05
1.03346	3.41839e-05
1.03346	3.41839e-05
1.03346	3.41839e-05
1.03346	3.41839e-05
1.03346	3.41839e-05
1.03346	3.41839e-05
1.03346	3.41839e-05
1.03346	3.41839e-05
1.03346	3.41839e-05
1.03346	3.41839e-05
1.03346	3.41839e-05
1.03346	3.41839e-05
1.03346	3.41839e-05
1.03346	3.41839e-05
1.03346	3.41839e-05
1.03346	3.41839e-05
1.03346	3.41839e-05
1.03346	3.41839e-05
1.03346	3.41839e-05
1.03346	3.41839e-05
1.03346	3.41839e-05
1.03346	3.41839e-05
1.03346	3.41839e-05
1.03346	3.41839e-05
1.03346	3.41839e-05
1.03346	3.41839e-05
1.03346	3.41839e-05
1.03346	3.41839e-05
1.03346	3.41839e-05
1.03346	3.41839e-05
1.03346	3.41839e-05
1.03346	3.41839e-05
1.03346	3.41839e-05
1.03346	3.41839e-05
1.03346	3.41839e-05
1.03346	3.41839e-05
1.03346	3.41839e-05
1.03346	3.41839e-05
1.03346	3.41839e-05
1.03346	3.43381e-05
1.03424	3.43381e-05
1.03424	3.43381e-05
1.03424	3.50164e-05
1.03826	3.50164e-05
1.03826	3.50164e-05
1.03826	3.50164e-05
1.03826	3.50164e-05
1.03826	3.50164e-05
1.03826	3.50164e-05
1.03826	3.50164e-05
1.03826	3.50164e-05
1.03826	3.50164e-05
1.03826	3.50164e-05
1.03826	3.50164e-05
1.03826	3.50164e-05
1.03826	3.50164e-05
1.03826	3.50164e-05
1.03826	3.50164e-05
1.03826	3.50164e-05
1.03826	3.50164e-05
1.03826	3.50164e-05
1.03826	3.50164e-05
1.03826	3.50164e-05
1.03826	3.50164e-05
1.03826	3.50164e-05
1.03826	3.50164e-05
1.03826	3.50164e-05
1.03826	3.50164e-05
1.03826	3.50164e-05
1.03826	3.50164e-05
1.03826	3.50164e-05
1.03826	3.50164e-05
1.03826	3.50164e-05
1.03826	3.50164e-05
1.03826	3.50164e-05
1.03826	3.50164e-05
1.03826	3.50164e-05
1.03826	3.50164e-05
1.03826	3.50164e-05
1.03826	3.50164e-05
1.03826	3.50164e-05
1.03826	3.50164e-05
1.03826	3.50164e-05
1.03826	3.50164e-05
1.03826	3.50164e-05
1.03826	3.50164e-05
1.03826	3.50164e-05
1.03826	3.50164e-05
1.03826	3.51692e-05
1.03904	3.51692e-05
1.03904	3.51692e-05
1.03904	3.51692e-05
1.03904	3.51692e-05
1.03904	3.51692e-05
1.03904	3.58411e-05
1.04306	3.58411e-05
1.04306	3.58411e-05
1.04306	3.58411e-05
1.04306	3.58411e-05
1.04306	3.58411e-05
1.04306	3.58412e-05
1.04306	3.58412e-05
1.04306	3.58412e-05
1.04306	3.58412e-05
1.04306	3.58412e-05
1.04306	3.58412e-05
1.04306	3.58412e-05
1.04306	3.58412e-05
1.04306	3.58412e-05
1.04306	3.58412e-05
1.04306	3.58412e-05
1.04306	3.58412e-05
1.04306	3.58412e-05
1.04306	3.58412e-05
1.04306	3.58412e-05
1.04306	3.58412e-05
1.04306	3.58412e-05
1.04306	3.58412e-05
1.04306	3.58412e-05
1.04306	3.58412e-05
1.04306	3.58412e-05
1.04306	3.58412e-05
1.04306	3.58412e-05
1.04306	3.58412e-05
1.04306	3.58412e-05
1.04306	3.58412e-05
1.04306	3.58412e-05
1.04306	3.58412e-05
1.04306	3.58412e-05
1.04306	3.58412e-05
1.04306	3.58412e-05
1.04306	3.58412e-05
1.04306	3.58412e-05
1.04306	3.58412e-05
1.04306	3.59927e-05
1.04384	3.59927e-05
1.04384	3.59927e-05
1.04384	3.66584e-05
1.04786	3.66584e-05
1.04786	3.66584e-05
1.04786	3.66584e-05
1.04786	3.66584e-05
1.04786	3.66584e-05
1.04786	3.66584e-05
1.04786	3.66584e-05
1.04786	3.66584e-05
1.04786	3.66584e-05
1.04786	3.66584e-05
1.04786	3.66584e-05
1.04786	3.66584e-05
1.04786	3.66584e-05
1.04786	3.66584e-05
1.04786	3.66584e-05
1.04786	3.66584e-05
1.04786	3.66584e-05
1.04786	3.66584e-05
1.04786	3.66584e-05
1.04786	3.66584e-05
1.04786	3.66584e-05
1.04786	3.66584e-05
1.04786	3.66584e-05
1.04786	3.66584e-05
1.04786	3.66584e-05
1.04786	3.66584e-05
1.04786	3.66584e-05
1.04786	3.66584e-05
1.04786	3.66584e-05
1.04786	3.66584e-05
1.04786	3.66584e-05
1.04786	3.66584e-05
1.04786	3.66584e-05
1.04786	3.66584e-05
1.04786	3.66584e-05
1.04786	3.66584e-05
1.04786	3.66584e-05
1.04786	3.66584e-05
1.04786	3.66584e-05
1.04786	3.66584e-05
1.04786	3.66584e-05
1.04786	3.66584e-05
1.04786	3.66584e-05
1.04786	3.68086e-05
1.04864	3.74693e-05
1.05266	3.74693e-05
1.05266	3.74693e-05
1.05266	3.74693e-05
1.05266	3.74693e-05
1.05266	3.74693e-05
1.05266	3.74693e-05
1.05266	3.74693e-05
1.05266	3.74693e-05
1.05266	3.74693e-05
1.05266	3.74693e-05
1.05266	3.74693e-05
1.05266	3.74693e-05
1.05266	3.74693e-05
1.05266	3.74693e-05
1.05266	3.74693e-05
1.05266	3.74693e-05
1.05266	3.74693e-05
1.05266	3.74693e-05
1.05266	3.74693e-05
1.05266	3.74693e-05
1.05266	3.74693e-05
1.05266	3.74693e-05
1.05266	3.74693e-05
1.05266	3.74693e-05
1.05266	3.74693e-05
1.05266	3.74693e-05
1.05266	3.74693e-05
1.05266	3.74693e-05
1.05266	3.74693e-05
1.05266	3.74693e-05
1.05266	3.74693e-05
1.05266	3.74693e-05
1.05266	3.74693e-05
1.05266	3.74693e-05
1.05266	3.74693e-05
1.05266	3.74693e-05
1.05266	3.74693e-05
1.05266	3.74693e-05
1.05266	3.74693e-05
1.05266	3.74693e-05
1.05266	3.74693e-05
1.05266	3.74693e-05
1.05266	3.74693e-05
1.05266	3.74693e-05
1.05266	3.74693e-05
1.05266	3.74693e-05
1.05266	3.74693e-05
1.05266	3.74693e-05
1.05266	3.74693e-05
1.05266	3.76182e-05
1.05344	3.82717e-05
1.05746	3.82717e-05
1.05746	3.82717e-05
1.05746	3.82717e-05
1.05746	3.82717e-05
1.05746	3.82717e-05
1.05746	3.82717e-05
1.05746	3.82717e-05
1.05746	3.82717e-05
1.05746	3.82717e-05
1.05746	3.82717e-05
1.05746	3.82717e-05
1.05746	3.82717e-05
1.05746	3.82717e-05
1.05746	3.82717e-05
1.05746	3.82717e-05
1.05746	3.82717e-05
1.05746	3.82717e-05
1.05746	3.82717e-05
1.05746	3.82717e-05
1.05746	3.82717e-05
1.05746	3.82717e-05
1.05746	3.82717e-05
1.05746	3.82717e-05
1.05746	3.82717e-05
1.05746	3.82717e-05
1.05746	3.82717e-05
1.05746	3.82717e-05
1.05746	3.82717e-05
1.05746	3.82717e-05
1.05746	3.82717e-05
1.05746	3.82718e-05
1.05746	3.82718e-05
1.05746	3.82718e-05
1.05746	3.82718e-05
1.05746	3.82718e-05
1.05746	3.82718e-05
1.05746	3.82718e-05
1.05746	3.82718e-05
1.05746	3.82718e-05
1.05746	3.82718e-05
1.05746	3.82718e-05
1.05746	3.82718e-05
1.05746	3.82718e-05
1.05746	3.82718e-05
1.05746	3.82718e-05
1.05746	3.82718e-05
1.05746	3.82718e-05
1.05746	3.82718e-05
1.05746	3.82718e-05
1.05746	3.85398e-05
1.05888	3.85398e-05
1.05888	3.91866e-05
1.0629	3.91866e-05
1.0629	3.91866e-05
1.0629	3.91866e-05
1.0629	3.91866e-05
1.0629	3.91866e-05
1.0629	3.91866e-05
1.0629	3.91866e-05
1.0629	3.91866e-05
1.0629	3.91866e-05
1.0629	3.91866e-05
1.0629	3.91866e-05
1.0629	3.91866e-05
1.0629	3.91866e-05
1.0629	3.91866e-05
1.0629	3.91866e-05
1.0629	3.91866e-05
1.0629	3.91866e-05
1.0629	3.91866e-05
1.0629	3.91866e-05
1.0629	3.91866e-05
1.0629	3.91866e-05
1.0629	3.91866e-05
1.0629	3.91866e-05
1.0629	3.91866e-05
1.0629	3.91866e-05
1.0629	3.91866e-05
1.0629	3.91866e-05
1.0629	3.91866e-05
1.0629	3.91866e-05
1.0629	3.91866e-05
1.0629	3.91866e-05
1.0629	3.91866e-05
1.0629	3.91866e-05
1.0629	3.91866e-05
1.0629	3.91866e-05
1.0629	3.91866e-05
1.0629	3.91866e-05
1.0629	3.91866e-05
1.0629	3.91866e-05
1.0629	3.91866e-05
1.0629	3.91866e-05
1.0629	3.91866e-05
1.0629	3.91866e-05
1.0629	3.91866e-05
1.0629	3.91866e-05
1.0629	3.91866e-05
1.0629	3.91866e-05
1.0629	3.91867e-05
1.0629	3.93329e-05
1.06368	3.99736e-05
1.0677	3.99736e-05
1.0677	3.99736e-05
1.0677	3.99736e-05
1.0677	3.99736e-05
1.0677	3.99737e-05
1.0677	3.99737e-05
1.0677	3.99737e-05
1.0677	3.99737e-05
1.0677	3.99737e-05
1.0677	3.99737e-05
1.0677	3.99737e-05
1.0677	3.99737e-05
1.0677	3.99737e-05
1.0677	3.99737e-05
1.0677	3.99737e-05
1.0677	3.99737e-05
1.0677	3.99737e-05
1.0677	3.99737e-05
1.0677	3.99737e-05
1.0677	3.99737e-05
1.0677	3.99737e-05
1.0677	3.99737e-05
1.0677	3.99737e-05
1.0677	3.99737e-05
1.0677	3.99737e-05
1.0677	3.99737e-05
1.0677	3.99737e-05
1.0677	3.99737e-05
1.0677	3.99737e-05
1.0677	3.99737e-05
1.0677	3.99737e-05
1.0677	3.99737e-05
1.0677	3.99737e-05
1.0677	3.99737e-05
1.0677	3.99737e-05
1.0677	3.99737e-05
1.0677	3.99737e-05
1.0677	3.99737e-05
1.0677	3.99737e-05
1.0677	3.99737e-05
1.0677	3.99737e-05
1.0677	3.99737e-05
1.0677	3.99737e-05
1.0677	3.99737e-05
1.0677	3.99737e-05
1.0677	3.99737e-05
1.0677	3.99737e-05
1.0677	3.99737e-05
1.0677	3.99737e-05
1.0677	4.06496e-05
1.07136	4.12815e-05
1.07538	4.12815e-05
1.07538	4.12815e-05
1.07538	4.12815e-05
1.07538	4.12815e-05
1.07538	4.12815e-05
1.07538	4.12815e-05
1.07538	4.12815e-05
1.07538	4.12815e-05
1.07538	4.12815e-05
1.07538	4.12815e-05
1.07538	4.12815e-05
1.07538	4.12815e-05
1.07538	4.12815e-05
1.07538	4.12815e-05
1.07538	4.12815e-05
[truncated: 63,536 more rows]
