# Supplementary material for: An energy-aware protocol in wireless sensor networks using the scattered search algorithm and fuzzy logic
Source: PLoS One. 2024 Nov 4;19(11):e0297728. doi: 10.1371/journal.pone.0297728 (PMC11534263; doi:10.1371/journal.pone.0297728)
Supplement: S1 File — (ZIP) [file pone.0297728.s001.zip › Data_sets/Media Access Delay.xls]

## Sheet: CSMA.Mediu
time (sec)	CSMA.Medium Access Delay (sec).none
1.00064	#N/A
1.00064	#N/A
1.00064	#N/A
1.00064	#N/A
1.00064	#N/A
1.00064	#N/A
1.00064	#N/A
1.00064	#N/A
1.00064	0.00064
1.00544	0.00064
1.00544	0.00064
1.00544	0.00064
1.00544	0.00304
1.01024	0.00304
1.01024	0.002304
1.01504	0.002304
1.01504	0.002304
1.01504	0.002304
1.01504	0.002304
1.01504	0.002304
1.01504	0.002304
1.01504	0.005488
1.01984	0.005488
1.01984	0.005488
1.01984	0.0049408
1.02464	0.004416
1.02944	0.00399543
1.03424	0.00399543
1.03424	0.00399543
1.03424	0.0052
1.03904	0.0052
1.03904	0.0052
1.03904	0.0052
1.03904	0.0052
1.03904	0.0052
1.03904	0.00485689
1.04384	0.00485689
1.04384	0.00485689
1.04384	0.0048384
1.04864	0.00604509
1.05344	0.00660431
1.05888	0.00660431
1.05888	0.00638408
1.06368	0.00651091
1.07136	0.00966725
1.11392	0.00966725
1.11392	0.00899521
1.1232	0.0086914
1.128	0.00784174
1.14592	0.00735046
1.15744	0.00712456
1.16384	0.00705098
1.17024	0.00692784
1.176	0.00692784
1.176	0.0064656
1.19424	0.00630569
1.2	0.00613607
1.20672	0.00652933
1.22272	0.00631238
1.23264	0.005836
1.25632	0.005721
1.264	0.00629696
1.40864	0.00619276
1.41632	0.00613166
1.42176	0.00609211
1.4272	0.00597527
1.4368	0.00592398
1.44192	0.00588291
1.45376	0.00549164
1.50272	0.00539078
1.51488	0.00524682
1.53376	0.00520325
1.54016	0.0051667
1.54528	0.0051252
1.55072	0.00584235
1.58912	0.0057758
1.59872	0.0057758
1.59872	0.00580288
1.66432	0.00572939
1.67616	0.00550646
1.71072	0.00536558
1.7376	0.00527435
1.75744	0.00519388
1.77248	0.00497879
1.82112	0.00491849
1.8336	0.00487192
1.84448	0.00484981
1.86528	0.00482357
1.872	0.00460452
1.92288	0.00449439
1.94976	0.00447936
1.9552	0.00443903
1.96864	0.00442117
1.97344	0.00442827
1.98368	0.00440561
1.99104	0.00435681
2.00928	0.00433936
2.01504	0.00433039
2.02048	0.00432599
2.02528	0.00432115
2.03136	0.0043597
2.0384	0.00436574
2.04384	0.00434399
2.0528	0.00432575
2.05824	0.00433192
2.06784	0.00431491
2.07424	0.00429841
2.08128	0.00425612
2.096	0.00414335
2.13376	0.00408143
2.15936	0.00397505
2.19712	0.00386074
2.24096	0.00384555
2.24768	0.00383513
2.25248	0.00378792
2.28512	0.00376231
2.29728	0.0037077
2.32768	0.00368902
2.34144	0.00365491
2.3568	0.00354257
2.4128	0.0035248
2.4256	0.00351626
2.4304	0.0034838
2.45888	0.00348219
2.4656	0.00349497
2.50592	0.00329819
2.65568	0.00323771
2.70464	0.0032372
2.71168	0.00325519
2.72096	0.00314658
2.8032	0.00313705
2.8112	0.00312669
2.81888	0.00311493
2.82848	0.00309338
2.848	0.00307428
2.86784	0.00305348
2.89696	0.00304498
2.90464	0.00302405
2.92992	0.0029843
2.96736	0.00297997
2.97344	0.00297219
2.98016	0.00301097
2.98944	0.0030371
2.99424	0.00303964
3.00512	0.00313455
3.024	0.00306633
3.08992	0.00305044
3.10592	0.0030233
3.14528	0.00301729
3.15072	0.00302333
3.1568	0.00302382
3.18592	0.0030172
3.19616	0.0030172
3.19616	0.00300857
3.22304	0.00297625
3.26112	0.00297192
3.26816	0.00298352
3.27328	0.00301718
3.2992	0.0029968
3.33024	0.00299177
3.336	0.00300213
3.34848	0.00314529
3.38752	0.00312068
3.41984	0.00311255
3.43296	0.00310579
3.44192	0.0031347
3.46368	0.00312141
3.48448	0.00310062
3.50592	0.00308219
3.5328	0.00307939
3.53856	0.00307343
3.54624	0.00307107
3.55104	0.00307107
3.55104	0.00306535
3.60352	0.00303894
3.63936	0.00303541
3.64608	0.00303133
3.65184	0.00302908
3.67072	0.00302477
3.67648	0.00304736
3.70816	0.00303274
3.74176	0.00301009
3.78368	0.00295882
3.84832	0.00294828
3.8752	0.00292732
3.90336	0.00291729
3.91712	0.00291411
3.92448	0.00294142
3.944	0.00293921
3.94944	0.00293175
3.95968	0.00304239
3.98592	0.0030234
4.01344	0.00301389
4.0272	0.0029821
4.08352	0.00297864
4.09056	0.00297385
4.09792	0.00296318
4.11968	0.00294989
4.14176	0.00293187
4.1792	0.00296299
4.20832	0.00295677
4.22144	0.00292542
4.28352	0.00292139
4.29152	0.00291662
4.30208	0.00295685
4.34624	0.00294528
4.36448	0.002936
4.38496	0.00293338
4.39008	0.00292933
4.39648	0.00293437
4.4016	0.0029508
4.43968	0.00292486
4.4816	0.00291865
4.4976	0.0029116
4.51296	0.0029087
4.51968	0.00290502
4.52896	0.00290143
4.53568	0.00289194
4.55328	0.0028784
4.59584	0.00287447
4.60256	0.00286728
4.62528	0.00285843
4.64352	0.00285461
4.65024	0.00285114
4.65664	0.00285464
4.6624	0.00285704
4.67072	0.00286117
4.6896	0.00285913
4.69536	0.00285753
4.7024	0.00286877
4.728	0.00286237
4.74752	0.00286094
4.75232	0.00286394
4.76448	0.00281869
4.86464	0.00281664
4.87232	0.00282242
4.87904	0.00281738
4.89344	0.00281287
4.90496	0.00280915
4.91648	0.00281484
4.9248	0.00282057
4.9328	0.00281471
4.9504	0.00280824
4.97792	0.00279689
5.00896	0.00278303
5.04032	0.00277907
5.056	0.00277572
5.06496	0.00277242
5.072	0.00276974
5.0784	0.00282265
5.08896	0.00281872
5.09952	0.00281643
5.10784	0.00282611
5.11936	0.00281353
5.14784	0.00279987
5.18464	0.0027961
5.19264	0.00277725
5.23296	0.00277335
5.24416	0.00276706
5.26144	0.00276414
5.26976	0.00277838
5.28512	0.00280218
5.3152	0.00279328
5.34656	0.00278965
5.35456	0.00278779
5.36064	0.00278649
5.36672	0.0027814
5.37856	0.00277827
5.38848	0.00280844
5.39584	0.0028045
5.4144	0.0027702
5.52224	0.00275636
5.55936	0.00275219
5.5696	0.00274916
5.58432	0.00274656
5.5952	0.00274164
5.60608	0.00275668
5.61568	0.00279491
5.6256	0.00278234
5.67104	0.00277786
5.68544	0.0027651
5.7184	0.00276076
5.73056	0.00275366
5.75808	0.00275125
5.7648	0.00274268
5.7872	0.00273837
5.80256	0.0027348
5.81696	0.00273258
5.82208	0.0027324
5.83296	0.00272756
5.8464	0.00272494
5.85344	0.00272312
5.86272	0.00274878
5.88768	0.00274712
5.89248	0.00274619
5.91552	0.00273187
5.95584	0.00272956
5.96288	0.00273201
5.97024	0.00272862
5.98304	0.00272025
6.0224	0.00273476
6.04064	0.00272858
6.06912	0.00272077
6.08832	0.00271501
6.12192	0.00270533
6.17792	0.00270317
6.18816	0.00268879
6.23008	0.00268766
6.23616	0.00268566
6.24288	0.00268454
6.24864	0.00269297
6.26816	0.0027066
6.2848	0.00270152
6.29984	0.00270051
6.3056	0.00271039
6.32704	0.00267209
6.4384	0.00265654
6.50176	0.00264981
6.53472	0.00264696
6.54272	0.00262724
6.6192	0.00262406
6.62944	0.002614
6.66592	0.00260712
6.68704	0.00260369
6.71296	0.00260074
6.72352	0.00259922
6.72864	0.00260061
6.79136	0.00259652
6.81824	0.00259538
6.82368	0.00259425
6.82976	0.00259276
6.83552	0.00259514
6.8416	0.00259327
6.85696	0.00259122
6.86368	0.00259686
6.8832	0.00259585
6.88832	0.002598
6.90496	0.00259537
6.91872	0.00259411
6.92768	0.00259903
6.93344	0.00259736
6.93984	0.00261269
6.9488	0.00270845
6.98464	0.00270005
7.02176	0.00269932
7.02656	0.00269227
7.0656	0.00268923
7.07744	0.00268715
7.08416	0.00268916
7.09568	0.00268076
7.12832	0.00268076
7.13312	0.00268174
7.13856	0.00269094
7.15808	0.00268656
7.1824	0.00268059
7.2064	0.00267684
7.23456	0.00267606
7.24096	0.00265861
7.34048	0.00265731
7.34592	0.00267514
7.45824	0.00267144
7.48512	0.00266875
7.49696	0.00266985
7.51168	0.00266498
7.55424	0.00265885
7.58272	0.00264842
7.66016	0.0026469
7.6656	0.0026373
7.74272	0.00263774
7.74816	0.00263635
7.75456	0.00263519
7.76	0.00263637
7.76896	0.00263504
7.77376	0.00263617
7.77952	0.00263677
7.78656	0.00264064
7.79328	0.0026437
7.79808	0.0027174
7.82816	0.00271646
7.8336	0.0027143
7.8464	0.00274506
7.8656	0.00274514
7.87392	0.0027346
7.91136	0.00273319
7.91744	0.0027268
7.95136	0.0027191
7.97984	0.00270822
8.01984	0.00270662
8.0288	0.00270281
8.05792	0.00270149
8.06432	0.0026978
8.07904	0.00269669
8.0864	0.00269588
8.09184	0.00269941
8.1008	0.00269377
8.13952	0.00268355
8.18176	0.00268201
8.1952	0.0026738
8.22432	0.00266665
8.2544	0.00266274
8.28832	0.00266032
8.30592	0.00265911
8.31104	0.00266135
8.31616	0.00265975
8.32864	0.00265011
8.38688	0.00264887
8.39232	0.0026417
8.43936	0.00263628
8.46368	0.00263532
8.4704	0.00263366
8.48	0.00263366
8.48	0.0026861
8.51104	0.00266854
8.5856	0.00266035
8.62688	0.00265808
8.63776	0.00264888
8.7168	0.00264667
8.72576	0.00264871
8.74688	0.00264632
8.76672	0.00264008
8.81408	0.00262146
8.89728	0.00262047
8.90432	0.00263351
8.95968	0.00263244
8.97152	0.00264399
9.00256	0.00264232
9.01024	0.00264515
9.02048	0.0026434
9.02848	0.00262977
9.13664	0.00262892
9.1424	0.00262904
9.14752	0.00262948
9.15328	0.00262779
9.16032	0.00262687
9.16544	0.00262455
9.1872	0.00262359
9.19232	0.00262288
9.19712	0.00262221
9.20192	0.00262471
9.20928	0.00262881
9.21856	0.00262476
9.23936	0.00262401
9.24416	0.00262629
9.40672	0.00262489
9.4128	0.00261998
9.43488	0.00260736
9.51456	0.00260509
9.52864	0.0026034
9.53632	0.00260204
9.54368	0.00260053
9.55936	0.00259543
9.60064	0.00259306
9.6112	0.00258474
9.66656	0.00258091
9.6912	0.00258023
9.696	0.00257409
9.74432	0.00257108
9.76032	0.00256898
9.77184	0.00256733
9.78208	0.00256646
9.78784	0.00256646
9.78784	0.0025667
9.79744	0.002572
9.80512	0.00257455
9.81184	0.00257342
9.82336	0.00259041
9.8384	0.00258885
9.85248	0.00258337
9.87968	0.00257302
9.92896	0.00256809
9.95648	0.00256424
9.98656	0.00256091
10.0038	0.00255137
10.0554	0.0025492
10.0848	0.00254717
10.1024	0.00254305
10.1488	0.00254209
10.1546	0.00254133
10.1779	0.00254035
10.183	0.00253981
10.1882	0.00253908
10.193	0.00253825
10.2045	0.00253666
10.2269	0.0025355
10.2346	0.00253384
10.2451	0.00253312
10.2522	0.00254024
10.281	0.00253945
10.2864	0.00253873
10.2963	0.00253764
10.3075	0.00253049
10.3437	0.00252306
10.3885	0.00252265
10.3933	0.00251914
10.4483	0.00251207
10.4899	0.00250627
10.5242	0.0025053
10.5366	0.00250336
10.5555	0.00250187
10.569	0.00250197
10.5773	0.00251142
10.5958	0.00249839
10.6662	0.00249468
10.6947	0.00248996
10.7222	0.00248907
10.7344	0.00248827
10.7414	0.00248456
10.775	0.00248373
10.785	0.0024796
10.8269	0.0024779
10.8454	0.00247645
10.8576	0.00247462
10.8822	0.00247387
10.887	0.00247426
10.8925	0.00248612
10.9283	0.00248324
10.976	0.00248206
10.983	0.00248563
10.9907	0.00250462
11.0093	0.00250311
11.0288	0.002502
11.0448	0.00249753
11.0845	0.00249704
11.0893	0.00249914
11.0973	0.00251286
11.121	0.00251247
11.1267	0.00251387
11.1341	0.0025129
11.1402	0.00251318
11.1453	0.00251248
11.1514	0.00251144
11.1578	0.00250625
11.2	0.002505
11.2096	0.00249311
11.2781	0.00249211
11.2902	0.00249137
11.295	0.00249272
11.3414	0.00249212
11.3475	0.00251284
11.4646	0.00249407
11.5766	0.00249121
11.6227	0.00249021
11.6314	0.00248966
11.639	0.00248513
11.6758	0.00248502
11.687	0.00248285
11.7059	0.00248147
11.7146	0.00247604
11.7773	0.00247516
11.7853	0.00247465
11.7901	0.00247433
11.7978	0.00247387
11.809	0.00247346
11.8163	0.00247222
11.8275	0.00247132
11.833	0.00247038
11.8547	0.00246495
11.8902	0.00246462
11.8957	0.00246069
11.9206	0.00245776
11.9587	0.00245657
11.9699	0.00245162
12.0323	0.00244792
12.0675	0.00244215
12.1334	0.00244139
12.1402	0.00244361
12.1488	0.00244529
12.1536	0.00244409
12.1696	0.00243845
12.2387	0.00243645
12.2541	0.00243271
12.2922	0.00243176
12.2982	0.0024322
12.3037	0.00243191
12.3088	0.00245124
12.3277	0.00244897
12.3437	0.0024413
12.3952	0.00244051
12.4035	0.00243867
12.4179	0.00243752
12.4282	0.00243549
12.4432	0.00243309
12.4653	0.00243236
12.4714	0.00243448
12.4794	0.00245451
12.5418	0.00245237
12.5578	0.0024517
12.5629	0.00245229
12.568	0.00246011
12.5805	0.00246855
12.5853	0.00247006
12.5946	0.00246286
12.6458	0.00246126
12.6579	0.00246156
12.6698	0.0024562
12.743	0.00245571
12.7498	0.00245486
12.7667	0.00245361
12.7808	0.00246132
12.8176	0.00246103
12.8227	0.00245922
12.841	0.00245718
12.8602	0.00245718
12.8602	0.00245006
12.9149	0.00244762
12.9347	0.00244636
12.9562	0.00244548
12.9638	0.00244952
12.9715	0.00244836
12.9798	0.00245188
12.992	0.00244984
13.0266	0.0024504
13.0384	0.00244764
13.0771	0.0024463
13.0886	0.00244491
13.113	0.00244403
13.119	0.00244561
13.1245	0.00244678
13.1315	0.00244438
13.1494	0.0024413
13.1712	0.00244019
13.1843	0.0024399
13.1894	0.00243713
13.2429	0.00243676
13.2483	0.00244012
13.273	0.00243585
13.3075	0.0024348
13.3165	0.00243368
13.3338	0.00243102
13.3587	0.00243047
13.3638	0.00243124
13.3734	0.00243661
13.3789	0.0024303
13.4317	0.00242418
13.4768	0.0024218
13.496	0.0024208
13.5078	0.00241917
13.5232	0.00241846
13.5286	0.00241611
13.5453	0.00241501
13.5654	0.00241467
13.5725	0.00241989
13.5939	0.00241864
13.6029	0.00241431
13.6419	0.00241435
13.6509	0.00241193
13.6688	0.00241149
13.6768	0.00242438
13.712	0.00241732
13.7642	0.00241645
13.831	0.00241593
13.8362	0.00241474
13.8522	0.00241327
13.8736	0.00241188
13.8867	0.00241188
13.8867	0.00243359
13.9165	0.00242877
13.9523	0.00242817
13.9587	0.00243987
13.9958	0.00243776
14.0442	0.00243743
14.0499	0.00243646
14.0656	0.00243494
14.079	0.00243404
14.0902	0.00243342
14.0995	0.00242883
14.1651	0.00242689
14.2112	0.00242635
14.2176	0.00243211
14.2474	0.00242696
14.2861	0.00242431
14.3149	0.00242388
14.3197	0.00242391
14.3258	0.00242434
14.3331	0.00242384
14.3414	0.00242305
14.3504	0.00242557
14.3562	0.00242369
14.3786	0.00242371
14.3987	0.00242034
14.4253	0.00241973
14.4326	0.00241858
14.4563	0.00241569
14.4899	0.0024116
14.5264	0.00241099
14.5325	0.00241566
14.5488	0.00241202
14.5798	0.00241054
14.6054	0.00241007
14.6112	0.00240884
14.624	0.00242033
14.64	0.00241966
14.6458	0.00242355
14.6598	0.00242077
14.6845	0.00242011
14.6896	0.0024186
14.7293	0.00241637
14.7469	0.00241835
14.7677	0.00241769
14.775	0.00241709
14.7802	0.00240934
14.8582	0.00240835
14.8698	0.0024139
14.8877	0.00240624
14.9654	0.00240388
14.9926	0.00242495
15.0586	0.00242423
15.0774	0.00242138
15.1306	0.00242058
15.1523	0.00241913
15.1878	0.00241715
15.2093	0.00241488
15.24	0.00241392
15.2627	0.00241347
15.2678	0.0024151
15.2826	0.00240843
15.3366	0.00240256
15.4067	0.0024023
15.4138	0.00240188
15.4198	0.00240143
15.4634	0.00239889
15.4899	0.00239765
15.5005	0.00239717
15.5069	0.00239871
15.5117	0.00240902
15.5581	0.00240814
15.5677	0.00240624
15.5837	0.00240464
15.6074	0.00240136
15.6448	0.00239941
15.6637	0.00239594
15.7002	0.00239481
15.712	0.00239231
15.753	0.0023919
15.7638	0.00239083
15.784	0.00239021
15.7949	0.00238498
15.8589	0.00238438
15.8675	0.00238355
15.8749	0.00238319
15.88	0.00238239
15.9008	0.00238148
15.9117	0.00237864
15.9389	0.00237825
15.9453	0.0023796
15.9642	0.00237822
15.983	0.00237614
16.0109	0.00237587
16.0157	0.00237926
16.0442	0.0023787
16.0538	0.00237444
16.1075	0.00237389
16.1126	0.00237459
16.1184	0.00237311
16.136	0.00237141
16.1718	0.0023698
16.1901	0.00236811
16.209	0.00236682
16.2214	0.00236682
16.2214	0.00238917
16.263	0.00238657
16.3274	0.00238604
16.3325	0.00238529
16.3482	0.0023836
16.3802	0.00237837
16.4291	0.00237561
16.4672	0.00237699
16.4938	0.00237623
16.5098	0.00237572
16.5155	0.00238538
16.552	0.00238485
16.5658	0.00238398
16.5901	0.00238388
16.5984	0.00238599
16.6045	0.00238578
16.6096	0.00238849
16.6371	0.00238407
16.713	0.00238562
16.7254	0.00238468
16.737	0.00238405
16.7466	0.00238366
16.7517	0.00238348
16.7565	0.00238519
16.7763	0.00238343
16.8166	0.00238293
16.8234	0.00238732
16.8358	0.00239463
16.8595	0.00239201
16.9005	0.00239135
16.9136	0.00239045
16.9261	0.00238579
16.9741	0.00238508
16.9824	0.00238415
17.0013	0.00237907
17.0486	0.00237856
17.0627	0.00237785
17.0816	0.00238633
17.1203	0.00238449
17.1386	0.002384
17.1504	0.00238114
17.2045	0.00238114
17.2045	0.00238351
17.2141	0.00238333
17.2192	0.00238401
17.225	0.00238372
17.2307	0.00238185
17.2486	0.00238006
17.2794	0.00237971
17.2867	0.00238163
17.2928	0.00239575
17.3402	0.00239534
17.3517	0.00239444
17.3603	0.00239334
17.3712	0.00239234
17.3971	0.00239072
17.4144	0.00238685
17.4576	0.00238585
17.481	0.00238547
17.487	0.00239388
17.5331	0.00239087
17.5731	0.00239087
17.5731	0.00239066
17.5824	0.00239006
17.5894	0.00239326
17.6115	0.00239305
17.6163	0.00239246
17.6314	0.00239222
17.6371	0.00238761
17.696	0.0024067
17.7565	0.0024047
17.793	0.00240435
17.8006	0.00241122
17.8189	0.00241233
17.8253	0.00241401
17.8339	0.00241637
17.84	0.0024152
17.8579	0.00241457
17.8643	0.00241801
17.8778	0.00241695
17.8963	0.00241616
17.9123	0.00241524
17.9226	0.00241116
17.9859	0.00241085
17.991	0.00241
18.0179	0.00240913
18.033	0.00240875
18.0406	0.00240826
18.0458	0.00240835
18.0509	0.00241091
18.0646	0.00241123
18.1254	0.00241062
18.1315	0.00241142
18.1459	0.00241089
18.1517	0.00241354
18.1654	0.00241192
18.2054	0.0024091
18.2621	0.00240412
18.3142	0.00239704
18.4118	0.00238956
18.5021	0.00238936
18.5072	0.00238961
18.5238	0.00238939
18.5306	0.00239349
18.5709	0.00239311
18.5782	0.00240376
18.6099	0.00240175
18.6301	0.00239982
18.679	0.0023996
18.6934	0.00239926
18.6995	0.00240117
18.7168	0.00240068
18.7219	0.00240168
18.736	0.0024015
18.7418	0.00240088
18.7526	0.00240066
18.7574	0.00240291
18.8227	0.00240234
18.8323	0.00240194
18.8394	0.00240154
18.8483	0.00241296
18.8627	0.00240931
18.9459	0.00240885
18.9507	0.00240864
18.9558	0.00241378
18.9805	0.0024107
19.0557	0.00241004
19.0637	0.00241221
19.0752	0.00241088
19.1018	0.00240992
19.1232	0.00240819
19.1526	0.00240806
19.1574	0.00241084
19.2032	0.00240655
19.2509	0.00240605
19.2573	0.00240404
19.2797	0.00240276
19.2934	0.00240353
19.2998	0.00241967
19.3616	0.00241891
19.3856	0.00241629
19.4163	0.00241673
19.4278	0.00241615
19.4438	0.00241341
19.4893	0.00240883
19.5392	0.00240793
19.5491	0.00240631
19.5731	0.0024033
19.6064	0.00238828
19.767	0.00238731
19.785	0.00238858
19.7907	0.00238893
19.7981	0.00238879
19.8038	0.00239496
19.8106	0.00239414
19.8262	0.00239331
19.857	0.00239222
19.8774	0.00239202
19.8838	0.00239246
19.897	0.00239124
19.9162	0.00238733
19.961	0.00238603
19.983	0.0023856
19.9888	0.00238557
19.9984	0.00238492
20.0122	0.0023844
20.0307	0.00238607
20.0451	0.00238576
20.0515	0.00238606
20.0563	0.00238273
20.104	0.00237721
20.2131	0.0023769
20.2211	0.00237554
20.2419	0.00237203
20.3014	0.00237017
20.3245	0.00236869
20.3498	0.00236842
20.3555	0.00236887
20.3616	0.00237008
20.3741	0.00236932
20.4054	0.00236708
20.449	0.00236676
20.4544	0.00237226
20.4813	0.00237208
20.4861	0.00237261
20.4909	0.00237397
20.4973	0.00237501
20.5037	0.00237534
20.513	0.0023812
20.5373	0.00237839
20.5818	0.00237655
20.6326	0.00237552
20.6451	0.00237813
20.663	0.00237747
20.6707	0.00237859
20.6797	0.00237835
20.6845	0.00238203
20.6912	0.0023852
20.7075	0.00238486
20.7142	0.00238702
20.7242	0.00238497
20.753	0.00238115
20.7978	0.00238078
20.8064	0.00237974
20.8186	0.00237868
20.8445	0.00237725
20.864	0.00237685
20.8704	0.00237607
20.8912	0.00237233
20.9373	0.002372
20.9453	0.00237352
20.951	0.00237387
20.9562	0.00237681
20.9622	0.00237734
20.967	0.00238018
20.9862	0.00237949
20.9994	0.00237627
21.056	0.00237557
21.0646	0.00236871
21.145	0.00236748
21.1898	0.00236698
21.1958	0.00236869
21.2042	0.00237165
21.2154	0.00237086
21.2323	0.00236979
21.2499	0.00236955
21.2595	0.00237094
21.2662	0.00237094
21.2662	0.00236878
21.3174	0.00236807
21.3277	0.0023678
21.3398	0.00236678
21.361	0.00236356
21.401	0.00236289
21.4141	0.00236139
21.4528	0.00236023
21.473	0.00235983
21.4803	0.00236143
21.4864	0.00239954
21.5549	0.00239927
21.561	0.00239934
21.5686	0.00239855
21.5859	0.00239819
21.5923	0.00239789
21.5987	0.00239737
21.6144	0.00239328
21.6634	0.00239161
21.6848	0.00238609
21.7587	0.00238428
21.7824	0.00238406
21.7888	0.00238432
21.7946	0.00238245
21.825	0.00238195
21.8406	0.00238164
21.8458	0.00238173
21.8515	0.00238898
21.8861	0.00238477
21.983	0.00238398
22.0029	0.00238317
22.0192	0.00238279
22.025	0.00238365
22.0304	0.00240047
22.0726	0.00239668
22.1197	0.0023966
22.1283	0.00239743
22.1334	0.00239739
22.1395	0.00240372
22.1718	0.00240222
22.1949	0.00240171
22.2093	0.00240018
22.2573	0.00239991
22.2691	0.00239971
22.2739	0.00239933
22.3018	0.0023969
22.3398	0.0023958
22.3571	0.00239555
22.3654	0.00239555
22.3654	0.0023966
22.3712	0.00239959
22.4611	0.00239753
22.503	0.00239734
22.5082	0.00239958
22.5574	0.00239937
22.5651	0.00240542
22.5859	0.00240514
22.593	0.00240475
22.6016	0.00240633
22.6112	0.00240924
22.6234	0.00240879
22.6355	0.00241671
22.657	0.00241634
22.671	0.00241612
22.6794	0.00241969
22.6979	0.00241865
22.7421	0.00241514
22.7891	0.00241482
22.7952	0.0024138
22.8195	0.00241364
22.825	0.00241311
22.8323	0.00241286
22.8378	0.0024123
22.8506	0.00241108
22.8755	0.00241084
22.881	0.00241679
22.9491	0.00241513
22.9798	0.00242187
23.0278	0.00242107
23.0454	0.00241689
23.1027	0.00241689
23.1107	0.0024161
23.1296	0.00241576
23.1347	0.00241526
23.1453	0.00241371
23.193	0.00241333
23.1997	0.00241159
23.2256	0.00241159
23.2256	0.00241912
23.263	0.00241912
23.263	0.00241831
23.2739	0.00241761
23.287	0.00241674
23.32	0.00241596
23.3418	0.00241554
23.3485	0.00241645
23.3558	0.00241519
23.3933	0.00241323
23.4227	0.00241165
23.4714	0.00241168
23.4778	0.00241126
23.4835	0.00241235
23.4899	0.00241098
23.5098	0.00240995
23.5462	0.0024078
23.615	0.00240689
23.6317	0.00240567
23.6573	0.00240546
23.6621	0.00240666
23.6851	0.00240627
23.6925	0.00240627
23.6925	0.0024059
23.7018	0.00240741
23.7104	0.00241558
23.7232	0.00241385
23.7917	0.0024136
23.7968	0.00241427
23.8061	0.00241732
23.8115	0.00241736
23.8333	0.00241709
23.841	0.00241575
23.8723	0.00241506
23.8819	0.00241472
23.8867	0.00241487
23.897	0.00241405
23.9194	0.00241307
23.9392	0.00241279
23.945	0.00240695
24.0285	0.00240665
24.0336	0.00240615
24.0483	0.00240503
24.0694	0.00240484
24.0742	0.00240566
24.0899	0.00240359
24.129	0.0024026
24.1478	0.00240238
24.1578	0.00240158
24.175	0.00240118
24.1904	0.00240101
24.1955	0.00240167
24.2262	0.00240131
24.241	0.00240109
24.2477	0.00240092
24.2534	0.00240053
24.2682	0.00239866
24.3085	0.0023985
24.3142	0.00239812
24.3197	0.002399
24.3248	0.00239985
24.3395	0.00239962
24.345	0.00239992
24.3696	0.00239501
24.4618	0.00239479
24.4688	0.00239453
24.4806	0.00239415
24.4902	0.00239307
24.5075	0.00239016
24.5638	0.00238747
24.6038	0.00238684
24.6144	0.00238465
24.6659	0.0023827
24.7274	0.00238181
24.7552	0.00238036
24.7917	0.00237781
24.848	0.00237732
24.871	0.00237697
24.8778	0.0023754
24.9046	0.00237525
24.9104	0.00237525
24.9104	0.00237383
24.9322	0.00237301
24.9459	0.00237305
24.9574	0.00237174
24.9843	0.00237174
24.9843	0.00237006
25.0122	0.00236712
25.0854	0.00236681
25.0931	0.00236681
25.0931	0.00236556
25.129	0.00236322
25.1731	0.00236077
25.2147	0.00236013
25.2288	0.00235987
25.2339	0.00236041
25.2422	0.00237404
25.2838	0.00237014
25.3731	0.00236984
25.3811	0.00237082
25.3859	0.00237163
25.4125	0.00237083
25.447	0.00237074
25.4518	0.00237028
25.4662	0.00236868
25.536	0.00236717
25.5846	0.00236563
25.6221	0.00236539
25.6307	0.00236318
25.6742	0.00236265
25.6832	0.00236257
25.6982	0.00236149
25.7334	0.00236016
25.7814	0.00235983
25.7862	0.00235942
25.809	0.00235599
25.8803	0.00235544
25.8979	0.00235532
25.904	0.00235518
25.9098	0.00235765
25.9162	0.00236345
25.9514	0.00236309
25.9619	0.00236292
25.9706	0.00236241
25.9843	0.00236218
25.9901	0.00236589
26.017	0.00236557
26.025	0.0023652
26.0339	0.00237799
26.0989	0.00237745
26.1078	0.00237909
26.1149	0.00238457
26.1392	0.00238434
26.1491	0.00238376
26.1648	0.00238186
26.193	0.00238116
26.2125	0.00238078
26.2221	0.00237963
26.2576	0.00237914
26.2672	0.00237896
26.2771	0.00239805
26.3069	0.00239763
26.3174	0.00239624
26.3462	0.00239604
26.3514	0.00239606
26.3565	0.00239606
26.3565	0.00239586
26.3635	0.00240221
26.3821	0.00240175
26.4022	0.00240159
26.408	0.00240237
26.4291	0.00240128
26.4486	0.00240068
26.4694	0.00239992
26.488	0.00239715
26.5325	0.00239688
26.5434	0.00239714
26.5485	0.00240608
26.6173	0.00240557
26.6314	0.00240511
26.6454	0.00240467
26.6544	0.00240424
26.6669	0.00240411
26.6822	0.00240313
26.712	0.00240284
26.7206	0.00240261
26.7254	0.00240464
26.7446	0.00240412
26.7686	0.00239942
26.8474	0.00239808
26.912	0.00240113
26.936	0.00240026
26.9779	0.00239959
27.0048	0.00239941
27.0138	0.00239913
27.0195	0.00240016
27.0349	0.00240153
27.0454	0.00239839
27.1427	0.00239721
27.1622	0.00239705
27.1686	0.00239738
27.1744	0.00240044
27.1821	0.00240239
27.1955	0.00240197
27.2019	0.00240148
27.2275	0.00239732
27.3411	0.0023961
27.368	0.00239535
27.3808	0.00239504
27.3862	0.00239394
27.4208	0.00239302
27.4352	0.00239254
27.4534	0.0023924
27.4595	0.00239131
27.4845	0.00238871
27.5594	0.0023886
27.5642	0.00238888
27.5696	0.00239664
27.6362	0.00239636
27.6422	0.00239444
27.6736	0.00239424
27.681	0.00239358
27.6915	0.00239289
27.7158	0.00239242
27.7299	0.00239226
27.7379	0.00239194
27.7498	0.00239155
27.7558	0.00238964
27.7898	0.00238941
27.7946	0.00238913
27.8038	0.00238899
27.8093	0.00238946
27.8182	0.00238898
27.8349	0.00238736
27.8704	0.00238548
27.9338	0.00238508
27.9414	0.00238773
27.9632	0.00238514
28.0035	0.00238441
28.0301	0.00238309
28.0586	0.00238269
28.0714	0.00238225
28.079	0.00238122
28.1242	0.00238094
28.1312	0.00238774
28.1667	0.00238763
28.1718	0.00238741
28.177	0.00238774
28.185	0.00238762
28.1904	0.00238733
28.1987	0.00238673
28.2125	0.00238554
28.2512	0.00238219
28.3114	0.00238079
28.3539	0.00237993
28.3747	0.00237919
28.3949	0.00237896
28.4	0.00237906
28.4054	0.00237906
28.4054	0.00239173
28.4515	0.00239149
28.4595	0.00238967
28.4893	0.00238898
28.5094	0.00238828
28.551	0.00238798
28.5571	0.00238808
28.5856	0.00238788
28.5904	0.00238645
28.6157	0.00238524
28.6493	0.00238508
28.6541	0.00238453
28.6691	0.00238272
28.7014	0.00238074
28.7357	0.00237811
28.7808	0.00237769
28.7968	0.00237645
28.817	0.0023761
28.8243	0.00237556
28.8486	0.00237317
28.967	0.00237284
28.977	0.00237237
28.9872	0.00237227
28.9926	0.00237318
29.001	0.00242305
29.1315	0.00242261
29.1523	0.00242247
29.1584	0.00242206
29.1731	0.00242104
29.1987	0.00241988
29.2262	0.00241964
29.2326	0.00241738
29.2822	0.00241703
29.2893	0.00241566
29.329	0.00241506
29.3498	0.00241439
29.3744	0.00241401
29.383	0.00241498
29.3898	0.00241769
29.3965	0.00241703
29.4163	0.00241481
29.4666	0.0024135
29.4925	0.00241362
29.4989	0.00241525
29.511	0.00241509
29.5158	0.0024146
29.5494	0.00241364
29.5651	0.00241343
29.5709	0.0024136
29.576	0.00241472
29.599	0.002414
29.6218	0.0024137
29.6266	0.00241359
29.632	0.0024123
29.6547	0.00241148
29.6682	0.00241108
29.6909	0.00241097
29.6966	0.00241072
29.7046	0.00241839
29.7245	0.00241825
29.7293	0.00241465
29.8438	0.00241411
29.8611	0.00241461
29.8662	0.00241504
29.8733	0.00242476
29.9014	0.00242445
29.9091	0.00242297
29.984	0.00242589
30.009	0.00242373
30.0483	0.00242357
30.0566	0.00242554
30.0704	0.00242526
30.0768	0.00242562
30.0829	0.00242707
30.0931	0.00242682
30.0989	0.00242796
30.1114	0.00242772
30.1168	0.00242755
30.1222	0.00242838
30.1459	0.00242814
30.1507	0.00242797
30.1574	0.00242753
30.1667	0.00242617
30.1958	0.00242592
30.2006	0.00242678
30.2336	0.00242662
30.24	0.00242597
30.255	0.0024251
30.273	0.00242473
30.2877	0.00242424
30.3043	0.00242377
30.3123	0.00242295
30.3334	0.00242264
30.3408	0.0024194
30.4179	0.00241905
30.4294	0.0024188
30.4355	0.00241941
30.4442	0.00241896
30.4666	0.00241851
30.4768	0.00241617
30.5213	0.00241589
30.537	0.00241479
30.5667	0.00241357
30.5891	0.00241311
30.5984	0.0024306
30.6762	0.00242763
30.7258	0.0024274
30.735	0.00242838
30.7402	0.00242936
30.7712	0.00242913
30.7763	0.00243102
30.7997	0.002429
30.8365	0.00242883
30.8442	0.00242883
30.8442	0.00242883
30.8442	0.00244216
30.9418	0.00244185
30.9472	0.00244174
30.953	0.00244108
30.967	0.00244302
30.9968	0.00244237
31.0118	0.00244224
31.017	0.00244296
31.0365	0.00244275
31.0419	0.00244285
31.0518	0.00244604
31.0586	0.00245064
31.104	0.00245033
31.1168	0.00244998
31.1274	0.00244935
31.1466	0.00244906
31.1574	0.00244837
31.1821	0.00244807
31.1888	0.0024458
31.2298	0.00244491
31.2803	0.00244318
31.3142	0.00244305
31.3194	0.00244343
31.328	0.00244314
31.3414	0.00244283
31.3494	0.00244402
31.3549	0.00244393
31.377	0.00244355
31.3837	0.00244258
31.4166	0.00244234
31.4224	0.00244557
31.4877	0.00244535
31.4925	0.0024427
31.56	0.00244103
31.6285	0.00244076
31.6358	0.00243997
31.6646	0.00243937
31.6806	0.00243915
31.6874	0.00243878
31.6947	0.00244197
31.7046	0.00244199
31.7117	0.0024402
31.7693	0.00243983
31.776	0.00243914
31.7923	0.00243792
31.8307	0.00243757
31.8432	0.00243717
31.8525	0.00243675
31.8618	0.00243616
31.8854	0.00243386
31.9827	0.00243362
31.9875	0.00243306
32.0115	0.00243182
32.0339	0.00243168
32.0416	0.0024312
32.0646	0.00243071
32.0749	0.00242999
32.1024	0.00242917
32.1181	0.00242811
32.1408	0.00242784
32.1504	0.00242613
32.1869	0.00242569
32.1958	0.00242826
32.2285	0.00242772
32.2394	0.00242361
32.3264	0.00242303
32.3405	0.00242285
32.351	0.0024225
32.3574	0.00242178
32.3766	0.00242164
32.3814	0.00241967
32.455	0.002419
32.4672	0.00241844
32.4771	0.00241757
32.497	0.00241736
32.5024	0.00241508
32.5645	0.00241779
32.5859	0.0024168
32.6086	0.00241653
32.6157	0.00241429
32.6803	0.00241399
32.6893	0.00241385
32.6941	0.0024133
32.7165	0.00241274
32.7331	0.0024125
32.743	0.00241219
32.751	0.00240903
32.8118	0.00240885
32.8202	0.00240753
32.8454	0.00240733
32.8502	0.0024073
32.8602	0.0024071
32.865	0.00240877
32.9034	0.00240613
32.9626	0.00240489
32.9872	0.00240471
32.992	0.00240456
32.9968	0.00240568
33.0022	0.00240554
33.0106	0.0024156
33.0426	0.00241362
33.0797	0.00241243
33.1427	0.00241212
33.1488	0.00241184
33.1565	0.00241107
33.1725	0.00241028
33.1942	0.00240887
33.2678	0.00240836
33.2848	0.00240807
33.2922	0.00240774
33.3018	0.00240992
33.3066	0.00241054
33.3229	0.00240972
33.3456	0.00240689
33.4122	0.00240503
33.4544	0.00240356
33.5309	0.00240246
33.559	0.0024021
33.5744	0.00240128
33.6038	0.00240104
33.6093	0.00240063
33.6246	0.00240048
33.6294	0.0024004
33.6381	0.00240027
33.6432	0.00240451
33.6867	0.0024034
33.7283	0.00240127
33.7952	0.00240104
33.8013	0.00240195
33.8365	0.00240174
33.8445	0.00240295
33.8554	0.00240207
33.872	0.00240179
33.8813	0.00240138
33.8909	0.00240767
33.9178	0.00240697
33.9325	0.00240634
33.9478	0.00240573
33.9594	0.00240304
34.0237	0.00240275
34.039	0.00240312
34.0554	0.00240114
34.127	0.00240101
34.1341	0.00240016
34.1542	0.00239836
34.2227	0.00239785
34.2397	0.00239732
34.2534	0.00239697
34.2605	0.00239697
34.2605	0.00239742
34.2656	0.00239757
34.2707	0.00239816
34.2755	0.00240085
34.2957	0.00239998
34.3174	0.00239964
34.3245	0.00240689
34.3898	0.00240597
34.4182	0.0024058
34.4234	0.00240435
34.4522	0.00240377
34.471	0.00240339
34.48	0.00240326
34.4874	0.0024049
34.5024	0.00240448
34.5165	0.0024042
34.5328	0.00240406
34.5424	0.00240391
34.5488	0.00240352
34.5568	0.00240282
34.5795	0.00240227
34.5981	0.00240182
34.6074	0.00240153
34.6134	0.002402
34.6253	0.0024007
34.657	0.00240002
34.6717	0.00239945
34.7066	0.00239915
34.7155	0.00239883
34.7226	0.00239769
34.7594	0.00239684
34.7923	0.00239662
34.7987	0.00239855
34.8221	0.00239844
34.8275	0.00239911
34.841	0.00239828
34.8746	0.00239792
34.8819	0.00239644
34.9149	0.00239553
34.9725	0.00239398
35.0099	0.00239289
35.0384	0.0023928
35.0435	0.00239269
35.0595	0.00239192
35.0794	0.00239155
35.0886	0.00239113
35.097	0.00239092
35.1043	0.00239014
35.1459	0.00238996
35.1507	0.00239058
35.1712	0.00239003
35.1853	0.00238939
35.2035	0.00238919
35.2179	0.00238848
35.2371	0.00238565
35.2995	0.0023853
35.3069	0.00238437
35.3258	0.00238348
35.345	0.00238214
35.3741	0.0023813
35.3958	0.00238034
35.4301	0.00237976
35.4637	0.00237922
35.489	0.00237899
35.495	0.00238104
35.5136	0.00238149
35.5184	0.00237938
35.5696	0.00237926
35.5763	0.00237987
35.5965	0.00237966
35.6035	0.00237876
35.6285	0.00237859
35.6365	0.00237923
35.6422	0.00237898
35.649	0.00237983
35.6547	0.00237968
35.6598	0.00237931
35.7082	0.0023783
35.729	0.00237792
35.7379	0.00238181
35.7626	0.00238164
35.768	0.00238167
35.775	0.00238103
35.8032	0.00238082
35.8093	0.00238061
35.8144	0.00238136
35.8243	0.00238313
35.8298	0.00238323
35.8358	0.00238333
35.8429	0.00238324
35.848	0.00238688
35.8541	0.00238667
35.8608	0.00238866
35.8822	0.00238866
35.8822	0.00239118
35.9123	0.00239022
35.936	0.00238997
35.9414	0.00238973
35.9466	0.00239031
35.9674	0.00238987
35.9776	0.00238932
35.9933	0.00238897
36.009	0.00238887
36.0138	0.00238897
36.0192	0.00238797
36.0442	0.00238658
36.0845	0.00238599
36.1101	0.00238297
36.2189	0.00238279
36.2282	0.00238043
36.2931	0.00237981
36.3114	0.00237901
36.3312	0.00237793
36.3808	0.00237392
36.4995	0.00237362
36.5059	0.00237362
36.5059	0.00237302
36.5299	0.00237239
36.5434	0.00237107
36.5731	0.00237099
36.5779	0.00237123
36.5846	0.0023735
36.5936	0.00238954
36.6394	0.00238942
36.6454	0.00238957
36.6528	0.0023885
36.6787	0.00238681
36.7184	0.00238659
36.7232	0.00238845
36.7626	0.00238823
36.7683	0.00238797
36.7754	0.00238915
36.783	0.00239073
36.799	0.00239061
36.8038	0.0023906
36.8106	0.00240059
36.857	0.0024003
36.8653	0.00240101
36.8826	0.00239984
36.9184	0.00239951
36.9258	0.00239993
36.9309	0.00239993
36.9309	0.00239905
36.9882	0.00239965
36.9958	0.00239553
37.1997	0.00239531
37.2045	0.00239568
37.2093	0.00239568
37.216	0.00239598
37.2237	0.00239897
37.2339	0.00240958
37.2486	0.00240943
37.2547	0.00241014
37.2659	0.0024099
37.2774	0.00240976
37.2832	0.00240931
37.2941	0.00240881
37.3066	0.00240758
37.384	0.00240723
37.3914	0.00240712
37.3974	0.00242812
37.4592	0.00242776
37.4848	0.00242744
37.4944	0.00243352
37.5251	0.00243332
37.5299	0.00243284
37.5485	0.00243236
37.5606	0.00243184
37.5782	0.00243165
37.5846	0.00243255
37.592	0.00243152
37.6554	0.00243119
37.6723	0.00243065
37.687	0.00243051
37.6922	0.00243136
37.7027	0.00243098
37.711	0.0024303
37.7267	0.00243016
37.7322	0.00243001
37.7402	0.00243404
37.7552	0.00243329
37.7731	0.00243288
37.7856	0.00243275
37.791	0.00243214
37.8144	0.00243177
37.8362	0.00243147
37.8563	0.00243125
37.8621	0.00243026
37.897	0.00242949
37.9165	0.00242865
37.9712	0.00242866
37.9776	0.00242927
37.9853	0.00243317
37.9962	0.00243746
38.0134	0.00243655
38.0448	0.0024361
38.0656	0.00243576
38.0787	0.00243562
38.0864	0.00243527
38.1046	0.00243297
38.1568	0.00243276
38.1638	0.00243251
38.1699	0.00243524
38.1962	0.00243492
38.2035	0.00243447
38.2189	0.00243306
38.2525	0.00243259
38.2624	0.00243243
38.2678	0.00243378
38.2944	0.00243338
38.3056	0.00243286
38.3203	0.00244505
38.3565	0.00244406
38.3779	0.00244386
38.3827	0.00244627
38.4307	0.0024461
38.4358	0.00244579
38.4451	0.00244736
38.4627	0.00244794
38.4685	0.00244771
38.4749	0.00244753
38.488	0.00244595
38.5238	0.00244587
38.5296	0.00244609
38.5424	0.002446
38.5482	0.00244584
38.553	0.00244586
38.5594	0.00244735
38.5642	0.00244781
38.5693	0.0024478
38.5741	0.0024476
38.5856	0.0024499
38.5907	0.00245054
38.6019	0.0024475
38.6915	0.00244604
38.7373	0.00244513
38.7648	0.00244492
38.7712	0.00244483
38.7763	0.00244738
38.8586	0.00244726
38.8637	0.00244726
38.8637	0.00244768
38.8688	0.00244884
38.8813	0.00244863
38.8877	0.00244752
38.9149	0.0024473
38.9197	0.00244739
38.927	0.00244692
38.9472	0.00244626
38.968	0.00244574
38.9802	0.00244508
39.0093	0.00244472
39.0173	0.00244401
39.0646	0.00244354
39.0771	0.00244347
39.0822	0.00244345
39.089	0.00244284
39.1123	0.00244267
39.1197	0.00244247
39.1277	0.00244028
39.1798	0.00243979
39.1936	0.00243961
39.2	0.00244084
39.209	0.00244071
39.2154	0.00244032
39.231	0.00244003
39.2458	0.00244165
39.2515	0.00244192
39.2723	0.00244052
39.3062	0.00243934
39.3341	0.00243903
39.3411	0.00243881
39.352	0.00243739
39.3907	0.002437
39.4058	0.00243626
39.4464	0.00243374
39.5437	0.00243338
39.5536	0.00243223
39.616	0.00243207
39.6211	0.00243226
39.6266	0.00243338
39.639	0.00244566
39.6768	0.00244549
39.6835	0.00244522
39.6915	0.00244522
39.6915	0.00245512
39.7782	0.00245354
39.8144	0.00245681
39.8413	0.00245651
39.8515	0.00245633
39.8576	0.00245622
39.864	0.00245652
39.8794	0.0024561
39.8979	0.00245537
39.9299	0.00245299
39.9811	0.00245178
40.0157	0.0024513
40.032	0.00244946
40.1136	0.00244913
40.1258	0.00244857
40.1498	0.00244834
40.1642	0.00244815
40.1702	0.00244897
40.2054	0.00244852
40.2186	0.00244489
40.319	0.00244471
40.3242	0.00244552
40.3818	0.00244481
40.4035	0.00244456
40.4102	0.00244489
40.416	0.00244511
40.4214	0.00244433
40.4419	0.00244276
40.4925	0.00244155
40.5523	0.00244075
40.584	0.00244063
40.5888	0.00244082
40.6042	0.00244048
40.6131	0.00243967
40.6394	0.00243919
40.6531	0.00243899
40.6595	0.00244034
40.6746	0.00244384
40.7123	0.00244372
40.7184	0.00244342
40.7258	0.00245556
40.7747	0.00245521
40.7862	0.002455
40.7974	0.00245523
40.8029	0.00245408
40.8304	0.0024536
40.8598	0.00245302
40.8941	0.0024529
40.9008	0.0024557
40.9274	0.00245514
40.9453	0.00245431
40.9875	0.00245297
41.0589	0.0024529
41.064	0.00245361
41.0733	0.00245338
41.0784	0.00245325
41.0851	0.00245725
41.1024	0.00245674
41.1155	0.00245791
41.1206	0.00245851
41.1507	0.00245816
41.1661	0.00245816
41.1661	0.00245869
41.1744	0.00245931
41.1798	0.002459
41.1885	0.0024589
41.1936	0.00245876
41.2141	0.00245627
41.2714	0.00245607
41.2771	0.00245642
41.3232	0.00245605
41.3341	0.00245535
41.3507	0.0024545
41.3712	0.00245263
41.4182	0.00245156
41.4707	0.00245102
41.4883	0.00245102
41.4883	0.00245001
41.5117	0.00244993
41.5168	0.00245268
41.5782	0.00245248
41.5862	0.00245199
41.5987	0.0024492
41.664	0.00244836
41.7174	0.0024481
41.7242	0.00244906
41.7309	0.00245201
41.7616	0.00245089
41.831	0.00245036
41.8474	0.00245
41.8576	0.00244974
41.8672	0.00244939
41.8806	0.00244812
41.9094	0.00244786
41.9155	0.00245256
41.953	0.00245232
41.9667	0.00245841
41.9882	0.0024579
42.0022	0.00245661
42.049	0.0024559
42.0662	0.00245471
42.1306	0.00245347
42.2195	0.00245326
42.2256	0.00245228
42.249	0.00245094
42.2941	0.00245085
42.2992	0.00245033
42.3139	0.00245012
42.3216	0.00245197
42.3405	0.00245169
42.3472	0.00245392
42.368	0.00245349
42.3837	0.00245303
42.3949	0.00245305
42.416	0.00245083
42.4707	0.00245046
42.4867	0.0024497
42.5066	0.00244909
42.5392	0.00244868
42.553	0.00244797
42.5757	0.00244663
42.6486	0.00244504
42.7142	0.00244471
42.7229	0.00244459
42.7299	0.0024453
42.7379	0.0024521
42.7914	0.00245191
42.7962	0.00245209
42.801	0.00245223
42.8061	0.00245226
42.8109	0.00245246
42.8189	0.00245906
42.848	0.00245833
42.8784	0.00245808
42.8954	0.00245691
42.9283	0.00245682
[truncated: 4,921 more rows]
