# Supplementary material for: An energy-aware protocol in wireless sensor networks using the scattered search algorithm and fuzzy logic
Source: PLoS One. 2024 Nov 4;19(11):e0297728. doi: 10.1371/journal.pone.0297728 (PMC11534263; doi:10.1371/journal.pone.0297728)
Supplement: S1 File — (ZIP) [file pone.0297728.s001.zip › Data_sets/Packet Delivery Success Rate.xls]

## Sheet: Office_Net0
time (sec)	Office Network.Sink.sink.Success Probability.none
0	#N/A
0.000480052	#N/A
0.12336	#N/A
0.24624	#N/A
0.36912	#N/A
0.492	#N/A
0.61488	#N/A
0.73776	#N/A
0.86064	#N/A
0.98352	#N/A
1.00946	0.0769231
1.01426	0.11453
1.02386	0.115897
1.02866	0.123487
1.03346	0.13377
1.03826	0.150328
1.04786	0.153568
1.05266	0.158211
1.05746	0.164451
1.0629	0.170064
1.0677	0.179377
1.07538	0.207311
1.1064	0.213623
1.11794	0.218586
1.12722	0.221448
1.13202	0.232249
1.14994	0.2389
1.16146	0.242715
1.16786	0.246732
1.17426	0.250507
1.18002	0.261436
1.19826	0.264798
1.20402	0.268843
1.21074	0.278248
1.22674	0.279735
1.22928	0.28386
1.23666	0.296395
1.26034	0.300251
1.26802	0.333455
1.35216	0.348763
1.41266	0.350552
1.42034	0.351892
1.42578	0.353306
1.43122	0.355897
1.44082	0.357324
1.44594	0.360704
1.45778	0.3656
1.47504	0.373705
1.50674	0.37672
1.5189	0.381377
1.53778	0.382963
1.54418	0.384268
1.5493	0.385692
1.55474	0.395405
1.59314	0.396576
1.59792	0.397736
1.60274	0.411747
1.66834	0.414087
1.68018	0.420747
1.71474	0.421897
1.7208	0.425697
1.74162	0.429266
1.76146	0.431952
1.7765	0.440269
1.82514	0.442322
1.83762	0.443333
1.84368	0.444125
1.8485	0.447562
1.8693	0.448674
1.87602	0.456817
1.9269	0.460892
1.95378	0.461714
1.95922	0.462842
1.96656	0.463765
1.97266	0.464505
1.97746	0.466101
1.9877	0.467258
1.99506	0.470125
2.0133	0.47103
2.01906	0.471897
2.0245	0.472671
2.0293	0.473662
2.03538	0.47482
2.04242	0.475723
2.04786	0.477218
2.05682	0.47813
2.06226	0.479748
2.07186	0.480829
2.07826	0.482025
2.0853	0.482734
2.08944	0.484517
2.10002	0.490715
2.13778	0.494753
2.16338	0.500486
2.20114	0.502142
2.21232	0.506805
2.24498	0.50775
2.2517	0.508429
2.2565	0.512983
2.28914	0.514646
2.3013	0.51873
2.3317	0.519196
2.3352	0.520545
2.34546	0.522556
2.36082	0.529617
2.41682	0.531175
2.42962	0.53176
2.43442	0.534628
2.45808	0.5352
2.4629	0.536003
2.46962	0.540732
2.50994	0.548576
2.58096	0.556482
2.6597	0.560652
2.70384	0.561094
2.70866	0.561744
2.7157	0.562606
2.72498	0.569946
2.80722	0.570634
2.81522	0.571298
2.8229	0.57163
2.82672	0.57213
2.8325	0.573816
2.85202	0.575516
2.87186	0.577976
2.90098	0.57862
2.90866	0.580728
2.93394	0.582022
2.9496	0.583787
2.97138	0.584278
2.97746	0.584824
2.98418	0.58558
2.99346	0.585973
2.99826	0.586865
3.00914	0.588407
3.02802	0.591964
3.07248	0.593626
3.09394	0.594856
3.10994	0.597834
3.1493	0.598241
3.15474	0.598698
3.16082	0.600873
3.18994	0.601276
3.19536	0.601632
3.20018	0.603548
3.22706	0.606211
3.26514	0.606699
3.27218	0.607054
3.2773	0.608849
3.30322	0.60988
3.31824	0.610964
3.33426	0.611354
3.34002	0.6122
3.3525	0.614813
3.39154	0.61693
3.42386	0.617781
3.43698	0.61805
3.44112	0.618362
3.44594	0.619767
3.4677	0.621099
3.4885	0.622459
3.50994	0.624146
3.53682	0.624506
3.54258	0.624987
3.55026	0.625288
3.55506	0.625836
3.564	0.628446
3.60754	0.630547
3.64338	0.630938
3.6501	0.631274
3.65586	0.632373
3.67474	0.632708
3.6805	0.633081
3.68688	0.634539
3.71218	0.636449
3.74578	0.638784
3.7877	0.639994
3.80976	0.642276
3.85234	0.643692
3.87922	0.645158
3.90738	0.64587
3.92114	0.64625
3.9285	0.646465
3.93264	0.647257
3.94802	0.647538
3.95346	0.648066
3.9637	0.649413
3.98994	0.65081
4.01746	0.651503
4.03122	0.652721
4.05552	0.654296
4.08754	0.65464
4.09458	0.655
4.10194	0.656063
4.1237	0.657133
4.14578	0.658697
4.1784	0.658925
4.18322	0.660299
4.21234	0.660914
4.22546	0.663773
4.28754	0.664135
4.29554	0.664396
4.30128	0.664615
4.3061	0.666598
4.35026	0.667406
4.3685	0.668309
4.38898	0.668535
4.3941	0.668817
4.4005	0.669044
4.40562	0.669863
4.42416	0.670717
4.4437	0.672526
4.48562	0.673209
4.50162	0.673862
4.51698	0.674148
4.5237	0.674543
4.53298	0.674829
4.5397	0.675142
4.54704	0.675577
4.5573	0.677366
4.59986	0.677646
4.60658	0.67859
4.6293	0.679344
4.64754	0.679621
4.65426	0.679885
4.66066	0.680123
4.66642	0.680268
4.66992	0.680467
4.67474	0.681247
4.69362	0.681484
4.69938	0.681775
4.70642	0.682827
4.73202	0.683624
4.75154	0.683819
4.75634	0.684314
4.7685	0.685299
4.7928	0.688293
4.86866	0.688591
4.87634	0.688852
4.88306	0.68941
4.89746	0.689856
4.90898	0.690115
4.91568	0.690301
4.9205	0.690623
4.92882	0.690932
4.93682	0.69161
4.95442	0.692663
4.98194	0.693838
5.01298	0.694798
5.03856	0.695012
5.04434	0.695595
5.06002	0.695927
5.06898	0.696189
5.07602	0.696426
5.08242	0.696818
5.09298	0.69721
5.10354	0.697518
5.11186	0.697944
5.12338	0.698992
5.15186	0.699343
5.16144	0.700331
5.18866	0.70062
5.19666	0.702065
5.23698	0.702463
5.24818	0.703075
5.26546	0.703369
5.27378	0.703742
5.28432	0.703912
5.28914	0.704966
5.31922	0.706053
5.35058	0.706329
5.35858	0.706539
5.36466	0.706749
5.37074	0.707158
5.38258	0.7075
5.3925	0.707753
5.39986	0.708006
5.4072	0.708391
5.41842	0.712005
5.52626	0.712131
5.53008	0.713214
5.56338	0.713545
5.57362	0.71402
5.58834	0.714371
5.59922	0.71472
5.6101	0.715029
5.6197	0.715347
5.62962	0.716093
5.65296	0.716793
5.67506	0.717247
5.68946	0.718279
5.72242	0.718657
5.73458	0.719508
5.7621	0.719715
5.76882	0.719932
5.77584	0.720404
5.79122	0.720874
5.80658	0.721313
5.82098	0.721469
5.8261	0.7218
5.83698	0.722209
5.85042	0.722422
5.85746	0.722704
5.86674	0.723459
5.8917	0.723603
5.8965	0.723671
5.89872	0.724296
5.91954	0.725496
5.95986	0.725704
5.9669	0.725922
5.97426	0.7263
5.98706	0.727313
6.0216	0.727453
6.02642	0.727983
6.04466	0.728805
6.07314	0.729356
6.09234	0.730312
6.12594	0.730836
6.14448	0.731883
6.18194	0.732168
6.19218	0.733324
6.2341	0.73349
6.24018	0.733674
6.2469	0.733832
6.25266	0.734235
6.26736	0.734366
6.27218	0.73482
6.28882	0.735228
6.30386	0.735384
6.30962	0.735964
6.33106	0.737546
6.39024	0.738911
6.44242	0.740539
6.50578	0.740726
6.51312	0.741374
6.53874	0.741575
6.54674	0.743478
6.62322	0.74373
6.63346	0.743792
6.636	0.744621
6.66994	0.745133
6.69106	0.745757
6.71698	0.746011
6.72754	0.746134
6.73266	0.746762
6.75888	0.747626
6.79538	0.748258
6.82226	0.748385
6.8277	0.748527
6.83378	0.748662
6.83954	0.748805
6.84562	0.749165
6.86098	0.749322
6.8677	0.749651
6.88176	0.749778
6.88722	0.749897
6.89234	0.750285
6.90898	0.750604
6.92274	0.750812
6.9317	0.750945
6.93746	0.751094
6.94386	0.751301
6.95282	0.752128
6.98866	0.752494
7.00464	0.752976
7.02578	0.753085
7.03058	0.753968
7.06962	0.754234
7.08146	0.754385
7.08818	0.754644
7.0997	0.755266
7.12752	0.755373
7.13234	0.75548
7.13714	0.755601
7.14258	0.756035
7.1621	0.756573
7.18642	0.757101
7.21042	0.757716
7.23858	0.757856
7.24498	0.757974
7.2504	0.759992
7.3445	0.760107
7.34994	0.7606
7.37328	0.762446
7.46226	0.762994
7.48914	0.763137
7.49616	0.763235
7.50098	0.763534
7.5157	0.764392
7.55826	0.764962
7.58674	0.765603
7.61904	0.766489
7.66418	0.766595
7.66962	0.767992
7.74192	0.768084
7.74674	0.768189
7.75218	0.768311
7.75858	0.768415
7.76402	0.768587
7.77298	0.768678
7.77778	0.768789
7.78354	0.768924
7.79058	0.769052
7.7973	0.769144
7.8021	0.769719
7.83218	0.769822
7.83762	0.770066
7.85042	0.770339
7.8648	0.77043
7.86962	0.770588
7.87794	0.771294
7.91538	0.771408
7.92146	0.772042
7.95538	0.772571
7.98386	0.772642
7.98768	0.773308
8.02386	0.773472
8.03282	0.774004
8.06194	0.774121
8.06834	0.774389
8.08306	0.774522
8.09042	0.774621
8.09586	0.774784
8.10482	0.774888
8.11056	0.775484
8.14354	0.776241
8.18578	0.77648
8.19922	0.776997
8.22834	0.777087
8.23344	0.777527
8.25842	0.778121
8.29234	0.778427
8.30994	0.778516
8.31506	0.778605
8.32018	0.778822
8.33266	0.779232
8.35632	0.779827
8.3909	0.77992
8.39634	0.780722
8.44338	0.781133
8.4677	0.781247
8.47442	0.781328
8.4792	0.781409
8.48402	0.781921
8.51506	0.783138
8.58962	0.783339
8.60208	0.783802
8.6309	0.783976
8.64178	0.785229
8.72082	0.785295
8.72496	0.78537
8.72978	0.785701
8.7509	0.786011
8.77074	0.786746
8.8181	0.787203
8.84784	0.788017
8.9013	0.788124
8.90834	0.788957
8.9637	0.789062
8.97072	0.789134
8.97554	0.789596
9.00658	0.78971
9.01426	0.789862
9.0245	0.789981
9.0325	0.790881
9.0936	0.791565
9.14066	0.791648
9.14642	0.791723
9.15154	0.791806
9.1573	0.791908
9.16434	0.791982
9.16946	0.792297
9.19122	0.792371
9.19634	0.79244
9.20114	0.79251
9.20594	0.792616
9.2133	0.792662
9.21648	0.79275
9.22258	0.79305
9.24338	0.79312
9.24818	0.794421
9.33936	0.795419
9.41074	0.795504
9.41682	0.79581
9.4389	0.796132
9.46224	0.796903
9.51858	0.797094
9.53266	0.797199
9.54034	0.797298
9.5477	0.797511
9.56338	0.797805
9.58512	0.798068
9.60466	0.79821
9.61522	0.79895
9.67058	0.799276
9.69522	0.79934
9.70002	0.799446
9.708	0.799977
9.74834	0.800186
9.76434	0.800337
9.77586	0.800471
9.7861	0.800546
9.79186	0.800669
9.80146	0.800768
9.80914	0.800854
9.81586	0.801002
9.82738	0.801047
9.83088	0.801194
9.84242	0.801375
9.8565	0.801721
9.8837	0.802345
9.93298	0.802607
9.95376	0.802691
9.9605	0.803068
9.99058	0.803283
10.0079	0.803922
10.0594	0.804134
10.0766	0.804284
10.0888	0.8045
10.1064	0.805065
10.1528	0.805135
10.1586	0.805418
10.1819	0.80548
10.1871	0.805542
10.1922	0.8056
10.197	0.805631
10.1995	0.80574
10.2085	0.806011
10.2309	0.806103
10.2386	0.806231
10.2491	0.806316
10.2562	0.806662
10.285	0.806727
10.2904	0.806846
10.3003	0.80698
10.3115	0.807111
10.3224	0.807412
10.3477	0.807944
10.3925	0.808
10.3973	0.808565
10.4453	0.808648
10.4523	0.809132
10.4939	0.809529
10.5282	0.809673
10.5407	0.80989
10.5595	0.80999
10.5682	0.810045
10.573	0.810141
10.5813	0.810353
10.5999	0.811155
10.6703	0.811389
10.691	0.811476
10.6987	0.811785
10.7263	0.811922
10.7384	0.812
10.7455	0.812376
10.7791	0.812486
10.789	0.812763
10.8139	0.812951
10.8309	0.813156
10.8495	0.81329
10.8616	0.813561
10.8863	0.813613
10.8911	0.813673
10.8965	0.814066
10.9323	0.814114
10.9368	0.814584
10.98	0.81466
10.9871	0.814743
10.9947	0.814944
11.0133	0.815155
11.0328	0.815327
11.0488	0.815444
11.0597	0.815752
11.0885	0.815804
11.0933	0.815889
11.1013	0.816142
11.125	0.816203
11.1307	0.816282
11.1381	0.816346
11.1442	0.816401
11.1493	0.816466
11.1554	0.816534
11.1618	0.816755
11.1826	0.816983
11.204	0.817084
11.2136	0.817804
11.2821	0.817931
11.2943	0.817981
11.2991	0.818048
11.3054	0.818464
11.3455	0.818527
11.3515	0.819317
11.4283	0.819728
11.4687	0.82056
11.5512	0.820853
11.5807	0.82131
11.6267	0.821395
11.6354	0.821471
11.6431	0.821776
11.6741	0.821833
11.6799	0.821943
11.6911	0.822128
11.7099	0.822212
11.7186	0.822823
11.7813	0.8229
11.7893	0.822946
11.7941	0.822974
11.797	0.823021
11.8018	0.823129
11.813	0.8232
11.8203	0.823308
11.8315	0.823361
11.837	0.823571
11.8587	0.823912
11.8943	0.823965
11.8997	0.824157
11.9198	0.824203
11.9247	0.824566
11.9627	0.824673
11.9739	0.825262
12.0363	0.825322
12.0427	0.825592
12.0715	0.826205
12.1375	0.826267
12.1442	0.826347
12.1528	0.826392
12.1576	0.826465
12.1656	0.826539
12.1736	0.827174
12.2427	0.827314
12.2581	0.827591
12.2885	0.827661
12.2962	0.827716
12.3023	0.827765
12.3077	0.827812
12.3128	0.827983
12.3317	0.828127
12.3477	0.828591
12.3992	0.828666
12.4075	0.8287
12.4114	0.828795
12.4219	0.828887
12.4322	0.829021
12.4472	0.829218
12.4693	0.829272
12.4754	0.829344
12.4834	0.829795
12.5342	0.829897
12.5458	0.830038
12.5618	0.830083
12.5669	0.830128
12.572	0.830238
12.5845	0.83028
12.5893	0.830362
12.5986	0.830811
12.6498	0.830875
12.6571	0.830917
12.6619	0.83102
12.6738	0.831656
12.7471	0.831714
12.7538	0.83186
12.7707	0.831939
12.78	0.831981
12.7848	0.832296
12.8216	0.83234
12.8267	0.832496
12.845	0.832659
12.8642	0.832983
12.9029	0.833116
12.9189	0.833281
12.9387	0.833459
12.9602	0.833522
12.9679	0.833586
12.9755	0.833655
12.9839	0.833755
12.996	0.834001
13.0258	0.83404
13.0306	0.834138
13.0424	0.834455
13.0811	0.834549
13.0927	0.834748
13.117	0.834797
13.1231	0.834842
13.1285	0.834899
13.1355	0.835006
13.1486	0.835045
13.1535	0.835222
13.1752	0.835328
13.1883	0.83537
13.1935	0.835801
13.2469	0.835845
13.2523	0.835999
13.2715	0.836043
13.277	0.83632
13.3115	0.836391
13.3205	0.836529
13.3378	0.836727
13.3627	0.836768
13.3679	0.836844
13.3775	0.836888
13.3829	0.836979
13.3944	0.837305
13.4357	0.83766
13.4808	0.83781
13.5	0.837903
13.5119	0.837945
13.5173	0.838023
13.5272	0.838065
13.5327	0.838195
13.5493	0.838352
13.5695	0.838407
13.5765	0.838573
13.5979	0.838643
13.6069	0.8389
13.6402	0.838944
13.6459	0.839013
13.6549	0.839151
13.6728	0.839213
13.6808	0.839483
13.716	0.839842
13.763	0.839881
13.7682	0.840387
13.8351	0.840426
13.8402	0.840546
13.8562	0.840707
13.8776	0.840769
13.8859	0.840806
13.8907	0.841025
13.9205	0.841288
13.9563	0.841335
13.9627	0.841606
13.9999	0.841671
14.0088	0.841957
14.0482	0.841999
14.0539	0.842113
14.0696	0.84221
14.0831	0.842291
14.0943	0.842358
14.1035	0.842561
14.1317	0.842829
14.1691	0.843158
14.2152	0.843203
14.2216	0.843415
14.2514	0.843437
14.2546	0.843689
14.2901	0.843891
14.3189	0.843925
14.3237	0.843968
14.3298	0.84402
14.3371	0.844078
14.3455	0.844141
14.3544	0.844182
14.3602	0.844303
14.3774	0.844339
14.3826	0.84448
14.4027	0.844665
14.4293	0.844717
14.4367	0.844882
14.4603	0.845115
14.4939	0.845159
14.5003	0.845367
14.5304	0.845409
14.5365	0.845522
14.5528	0.845735
14.5839	0.845911
14.6095	0.84595
14.6152	0.846005
14.6232	0.846038
14.628	0.846147
14.644	0.846186
14.6498	0.846282
14.6639	0.84645
14.6885	0.846485
14.6936	0.846755
14.7333	0.846841
14.7461	0.846874
14.7509	0.847014
14.7717	0.847064
14.7791	0.847098
14.7842	0.847622
14.8623	0.847667
14.869	0.847699
14.8738	0.847819
14.8917	0.848334
14.9695	0.848482
14.9918	0.848513
14.9967	0.848945
15.0626	0.849068
15.0815	0.849284
15.1147	0.849412
15.1346	0.849553
15.1563	0.849781
15.1919	0.849919
15.2133	0.850075
15.2376	0.850116
15.244	0.850261
15.2667	0.850293
15.2719	0.850387
15.2866	0.85073
15.3407	0.850856
15.3605	0.851172
15.4107	0.851216
15.4178	0.851254
15.4239	0.851526
15.4674	0.851626
15.4834	0.851691
15.4939	0.851757
15.5045	0.851797
15.5109	0.851827
15.5157	0.852114
15.5621	0.852174
15.5717	0.852273
15.5877	0.852387
15.6062	0.852419
15.6114	0.852649
15.6488	0.852764
15.6677	0.852987
15.7042	0.853059
15.716	0.853139
15.7291	0.853308
15.757	0.853374
15.7679	0.853496
15.788	0.853562
15.7989	0.853882
15.852	0.853948
15.8629	0.854
15.8715	0.854044
15.8789	0.854074
15.884	0.854199
15.9048	0.854264
15.9157	0.854427
15.9429	0.854465
15.9493	0.854577
15.9682	0.854617
15.9749	0.85469
15.9871	0.854855
16.0149	0.854883
16.0197	0.855052
16.0482	0.855109
16.0578	0.855345
16.0978	0.855425
16.1115	0.855456
16.1167	0.855489
16.1224	0.855593
16.14	0.855802
16.1759	0.855909
16.1941	0.856019
16.213	0.856064
16.2206	0.856092
16.2255	0.85633
16.2671	0.856696
16.3314	0.856725
16.3365	0.856764
16.3435	0.856813
16.3522	0.856994
16.3842	0.85727
16.4331	0.857456
16.4664	0.857483
16.4712	0.857631
16.4978	0.857721
16.5138	0.857753
16.5195	0.857955
16.556	0.858032
16.5698	0.85814
16.5893	0.858166
16.5941	0.858212
16.6024	0.858246
16.6085	0.858274
16.6136	0.858426
16.6411	0.858816
16.7122	0.858842
16.717	0.858911
16.7295	0.858974
16.741	0.859026
16.7506	0.859054
16.7557	0.85908
16.7605	0.859188
16.7803	0.859407
16.8207	0.859444
16.8274	0.859486
16.835	0.859512
16.8399	0.85964
16.8635	0.859861
16.9045	0.859932
16.9176	0.859999
16.9301	0.860148
16.9579	0.860256
16.9781	0.860301
16.9864	0.860402
17.0053	0.860654
17.0527	0.860728
17.0667	0.860803
17.0808	0.860829
17.0856	0.861033
17.1243	0.86113
17.1426	0.861192
17.1544	0.861451
17.2037	0.861476
17.2085	0.861525
17.2181	0.861552
17.2232	0.861582
17.229	0.861611
17.2347	0.861704
17.2527	0.861862
17.2834	0.8619
17.2907	0.861931
17.2968	0.862084
17.3266	0.862174
17.3442	0.862233
17.3557	0.862277
17.3643	0.862332
17.3752	0.862465
17.4011	0.862553
17.4184	0.86271
17.4494	0.862772
17.4616	0.86289
17.485	0.862921
17.4911	0.863153
17.5371	0.86333
17.5723	0.863354
17.5771	0.8634
17.5864	0.863435
17.5935	0.863544
17.6155	0.863567
17.6203	0.863642
17.6354	0.86367
17.6411	0.863936
17.6952	0.863959
17.7	0.864254
17.7605	0.864432
17.797	0.864469
17.8047	0.864534
17.8181	0.864557
17.8229	0.864588
17.8293	0.86463
17.8379	0.864659
17.844	0.864746
17.8619	0.864777
17.8683	0.864842
17.8818	0.864931
17.9003	0.865009
17.9163	0.865058
17.9266	0.865127
17.941	0.865362
17.9899	0.865386
17.9951	0.865515
18.0219	0.865587
18.037	0.865623
18.0447	0.865648
18.0498	0.865672
18.0549	0.865715
18.0638	0.865738
18.0687	0.866027
18.1295	0.866055
18.1355	0.866123
18.1499	0.866151
18.1557	0.866216
18.1695	0.866297
18.1867	0.866405
18.2095	0.86667
18.2661	0.866874
18.3096	0.866914
18.3183	0.867366
18.4159	0.867443
18.4325	0.86778
18.5061	0.867803
18.5112	0.867879
18.5279	0.86791
18.5346	0.868005
18.5554	0.868094
18.5749	0.868127
18.5823	0.868271
18.6139	0.868362
18.6341	0.868561
18.6782	0.868583
18.6831	0.868648
18.6975	0.868675
18.7035	0.868753
18.7208	0.868776
18.7259	0.868839
18.74	0.868865
18.7458	0.868913
18.7567	0.868935
18.7615	0.869113
18.8011	0.869227
18.8267	0.86927
18.8363	0.869301
18.8434	0.869341
18.8523	0.869405
18.8667	0.869659
18.924	0.869774
18.9499	0.869795
18.9547	0.869818
18.9599	0.869926
18.9845	0.8702
19.0469	0.870257
19.0597	0.870291
19.0677	0.870342
19.0792	0.870458
19.1058	0.870551
19.1272	0.870679
19.1567	0.8707
19.1615	0.870736
19.1698	0.870898
19.2072	0.871104
19.2549	0.871131
19.2613	0.871228
19.2837	0.871266
19.2926	0.871287
19.2975	0.871314
19.3039	0.871579
19.3656	0.871681
19.3896	0.871791
19.4155	0.871812
19.4203	0.871861
19.4319	0.871929
19.4479	0.872121
19.4933	0.872311
19.5384	0.872331
19.5432	0.872373
19.5531	0.872474
19.5771	0.872613
19.6104	0.872825
19.6613	0.87328
19.7711	0.873333
19.7842	0.873353
19.789	0.873377
19.7947	0.873407
19.8021	0.873431
19.8079	0.873458
19.8146	0.873523
19.8303	0.873649
19.861	0.873733
19.8815	0.873759
19.8879	0.873812
19.901	0.873837
19.907	0.873891
19.9202	0.874073
19.965	0.874163
19.9871	0.874186
19.9928	0.874225
20.0024	0.874281
20.0162	0.874337
20.0299	0.874356
20.0347	0.874414
20.0491	0.87444
20.0555	0.87446
20.0603	0.874652
20.108	0.874832
20.1528	0.875089
20.2171	0.875121
20.2251	0.875204
20.2459	0.875322
20.2757	0.87544
20.3055	0.875531
20.3285	0.875631
20.3538	0.875654
20.3595	0.875678
20.3656	0.875727
20.3781	0.875808
20.3986	0.875851
20.4095	0.876021
20.453	0.876043
20.4584	0.876148
20.4853	0.876166
20.4901	0.876185
20.4949	0.87621
20.5013	0.876235
20.5077	0.876272
20.517	0.876289
20.5214	0.876366
20.5413	0.87654
20.5858	0.876737
20.6367	0.876767
20.6443	0.876785
20.6491	0.876854
20.6671	0.876884
20.6747	0.876919
20.6837	0.876937
20.6885	0.876963
20.6952	0.877026
20.7115	0.877052
20.7183	0.87709
20.7282	0.877201
20.757	0.87724
20.7672	0.877373
20.8018	0.877406
20.8104	0.877453
20.8226	0.877552
20.8485	0.877626
20.868	0.877651
20.8744	0.877711
20.8901	0.87773
20.8952	0.877905
20.9413	0.877936
20.9493	0.877958
20.9551	0.877977
20.9602	0.878
20.9663	0.878018
20.9711	0.878091
20.9903	0.878141
21.0034	0.878177
21.013	0.878355
21.06	0.878387
21.0687	0.87864
21.1358	0.878689
21.149	0.878856
21.1938	0.878879
21.1999	0.87891
21.2082	0.878951
21.2194	0.879015
21.2363	0.87908
21.2539	0.879098
21.2587	0.879116
21.2635	0.879141
21.2703	0.879328
21.3215	0.879365
21.3317	0.87941
21.3439	0.879487
21.365	0.879547
21.3816	0.879632
21.405	0.87968
21.4181	0.87982
21.4568	0.879893
21.477	0.879919
21.4843	0.879941
21.4904	0.879992
21.5045	0.880188
21.5589	0.880209
21.565	0.880237
21.5727	0.880299
21.5899	0.880322
21.5963	0.880345
21.6027	0.880401
21.6184	0.880433
21.6274	0.880576
21.6674	0.880652
21.6888	0.880871
21.7502	0.880915
21.7627	0.880998
21.7864	0.881021
21.7928	0.881041
21.7986	0.881149
21.829	0.881204
21.8447	0.881222
21.8498	0.881242
21.8555	0.881304
21.8731	0.881364
21.8901	0.881703
21.9871	0.881734
21.996	0.881772
22.0069	0.881829
22.0232	0.881849
22.029	0.881868
22.0344	0.882014
22.0767	0.88216
22.1189	0.882177
22.1237	0.882206
22.1323	0.882224
22.1375	0.882245
22.1435	0.882356
22.1759	0.882436
22.1989	0.882485
22.2133	0.882583
22.2418	0.88265
22.2613	0.88269
22.2731	0.882706
22.2779	0.882802
22.3058	0.882931
22.3439	0.88299
22.3611	0.883002
22.3646	0.883018
22.3695	0.883038
22.3752	0.883338
22.4651	0.883412
22.4875	0.883477
22.5071	0.883494
22.5122	0.883657
22.5615	0.883683
22.5691	0.883751
22.5899	0.883775
22.597	0.883803
22.6056	0.883819
22.6104	0.883835
22.6152	0.883875
22.6274	0.883915
22.6395	0.883986
22.661	0.884032
22.6751	0.884059
22.6834	0.88412
22.7019	0.884223
22.7333	0.884265
22.7461	0.884419
22.7931	0.884438
22.7992	0.884518
22.8235	0.884535
22.829	0.884559
22.8363	0.884577
22.8418	0.884619
22.8546	0.884624
22.8562	0.8847
22.8795	0.884717
22.885	0.884938
22.9531	0.885022
22.979	0.885037
22.9839	0.885192
23.0319	0.885248
23.0495	0.885416
23.1019	0.885431
23.1067	0.885457
23.1147	0.885517
23.1336	0.885533
23.1387	0.885567
23.1493	0.885719
23.197	0.88574
23.2037	0.885807
23.2248	0.885822
23.2296	0.885939
23.2671	0.885973
23.2779	0.886013
23.2911	0.886115
23.324	0.886182
23.3458	0.886187
23.3477	0.886202
23.3525	0.886225
23.3599	0.886339
23.3973	0.886429
23.4267	0.886563
23.4706	0.886578
23.4754	0.886597
23.4818	0.886615
23.4875	0.886634
23.4939	0.886694
23.5138	0.886805
23.5503	0.886936
23.5934	0.887013
23.6191	0.887063
23.6357	0.88714
23.6613	0.887154
23.6661	0.887224
23.6891	0.887246
23.6965	0.887273
23.7058	0.887299
23.7144	0.887305
23.7163	0.887337
23.7272	0.887539
23.7957	0.887554
23.8008	0.887581
23.8101	0.887597
23.8155	0.887662
23.8373	0.887667
23.8392	0.887684
23.845	0.887776
23.8763	0.887804
23.8859	0.887819
23.8907	0.887849
23.901	0.887914
23.9234	0.887972
23.9432	0.887989
23.949	0.888028
23.9621	0.888233
24.0325	0.888248
24.0376	0.888291
24.0523	0.888352
24.0735	0.888366
24.0783	0.888385
24.085	0.888411
24.0939	0.888524
24.133	0.888579
24.1519	0.888608
24.1618	0.888658
24.1791	0.888702
24.1944	0.888717
24.1995	0.888741
24.2078	0.888805
24.2303	0.888848
24.245	0.888867
24.2517	0.888883
24.2575	0.888926
24.2722	0.889042
24.3125	0.889058
24.3183	0.889074
24.3237	0.889088
24.3288	0.889094
24.3307	0.889131
24.3435	0.889146
24.349	0.889217
24.3736	0.889445
24.4536	0.889479
24.4658	0.889499
24.4728	0.889533
24.4847	0.88956
24.4943	0.889609
24.5115	0.889769
24.5679	0.889793
24.5765	0.889882
24.6079	0.889911
24.6184	0.890056
24.6699	0.890139
24.6994	0.890228
24.7314	0.890306
24.7592	0.890407
24.7957	0.890481
24.8222	0.890564
24.852	0.890627
24.8751	0.890646
24.8818	0.89072
24.9087	0.890736
24.9144	0.890795
24.9362	0.89082
24.9451	0.890833
24.9499	0.890864
24.9615	0.890937
24.9883	0.891012
25.0162	0.89115
25.068	0.891207
25.0895	0.891228
25.0971	0.891322
25.133	0.891438
25.1771	0.891473
25.1909	0.891546
25.2187	0.891583
25.2328	0.891596
25.2379	0.891618
25.2463	0.891726
25.2879	0.891793
25.3138	0.891957
25.3771	0.891978
25.3851	0.89199
25.3899	0.892059
25.4165	0.892111
25.4366	0.892148
25.4511	0.89216
25.4559	0.892197
25.4703	0.892376
25.54	0.892426
25.5595	0.8925
25.5887	0.892595
25.6261	0.892617
25.6347	0.892728
25.6783	0.892738
25.6824	0.892751
25.6872	0.892789
25.7023	0.892878
25.7375	0.892999
25.7855	0.893011
25.7903	0.893049
25.8053	0.893068
25.813	0.893247
25.8843	0.893291
25.9019	0.893306
25.908	0.893321
25.9138	0.893337
25.9202	0.893357
25.9282	0.893425
25.9554	0.893451
25.9659	0.893473
25.9746	0.893507
25.9883	0.893521
25.9941	0.893588
26.021	0.893608
26.029	0.893631
26.0379	0.893663
26.051	0.893792
26.1029	0.893814
26.1119	0.893832
26.1189	0.893892
26.1432	0.893917
26.1531	0.893955
26.1688	0.893968
26.1739	0.894025
26.197	0.894073
26.2165	0.894097
26.2261	0.894184
26.2616	0.894208
26.2712	0.894232
26.2811	0.894271
26.2968	0.894305
26.3109	0.894331
26.3215	0.894402
26.3503	0.894415
26.3554	0.894427
26.3605	0.894444
26.3675	0.894489
26.3861	0.894538
26.4063	0.894552
26.412	0.89457
26.4197	0.894603
26.4331	0.89465
26.4527	0.8947
26.4735	0.894745
26.492	0.894852
26.5365	0.894866
26.5426	0.894878
26.5474	0.89489
26.5525	0.895055
26.6213	0.895088
26.6354	0.895122
26.6495	0.895143
26.6584	0.89516
26.6654	0.895173
26.6709	0.89521
26.6863	0.89528
26.716	0.895301
26.7247	0.895312
26.7295	0.895358
26.7487	0.895415
26.7727	0.895452
26.7883	0.895601
26.8514	0.895742
26.9112	0.895754
26.916	0.89581
26.94	0.895908
26.9819	0.895971
27.0088	0.895992
27.0178	0.896006
27.0235	0.89603
27.0341	0.896042
27.0389	0.896066
27.0495	0.896293
27.1467	0.896316
27.157	0.896338
27.1663	0.896353
27.1727	0.896366
27.1784	0.896384
27.1861	0.896415
27.1995	0.89643
27.2059	0.896489
27.2315	0.896601
27.2798	0.896751
27.3451	0.896813
27.372	0.896842
27.3848	0.896854
27.3903	0.896883
27.4027	0.896933
27.4248	0.896966
27.4392	0.897008
27.4575	0.897022
27.4635	0.897079
27.4885	0.897163
27.5256	0.897249
27.5634	0.89726
27.5682	0.897272
27.5736	0.897423
27.6402	0.897437
27.6463	0.897442
27.6485	0.897508
27.6776	0.897524
27.685	0.897548
27.6955	0.897603
27.7199	0.897635
27.7339	0.897653
27.7419	0.897679
27.7538	0.897693
27.7599	0.897719
27.7714	0.897769
27.7938	0.89778
27.7986	0.897801
27.8079	0.897813
27.8133	0.897833
27.8223	0.897871
27.8389	0.89795
27.8744	0.897995
27.8942	0.898092
27.9378	0.898109
27.9455	0.898158
27.9672	0.898247
28.0075	0.898269
28.0171	0.898306
28.0341	0.898369
28.0626	0.898398
28.0754	0.898415
28.0831	0.898515
28.1282	0.89853
28.1352	0.898541
28.14	0.898608
28.1707	0.89862
28.1759	0.898631
28.181	0.898649
28.189	0.898661
28.1944	0.898679
28.2027	0.898709
28.2165	0.898795
28.2552	0.898811
28.2629	0.898927
28.3154	0.89902
28.3579	0.899065
28.3787	0.89908
28.3858	0.899109
28.3989	0.89912
28.404	0.899132
28.4095	0.899231
28.4555	0.899248
28.4635	0.899312
28.4933	0.899345
28.5086	0.899356
28.5135	0.899445
28.5551	0.899458
28.5611	0.899518
28.5896	0.899529
28.5944	0.899583
28.6197	0.899608
28.6315	0.899654
28.6533	0.899664
28.6581	0.899696
28.6731	0.899765
28.7055	0.899838
28.7397	0.899869
28.7544	0.899933
28.7848	0.899967
28.8008	0.900009
28.821	0.900025
28.8283	0.900076
28.8527	0.900128
28.8773	0.900325
28.9711	0.900346
28.981	0.900367
28.9912	0.900378
28.9967	0.900386
29.0002	0.900396
29.005	0.900642
29.123	0.900667
29.1355	0.90071
29.1563	0.900723
29.1624	0.900754
29.1771	0.900806
29.2027	0.900863
29.2303	0.900877
29.2367	0.900896
29.2459	0.900979
29.2863	0.900993
29.2933	0.901075
29.333	0.901117
29.3538	0.901148
29.3688	0.901168
29.3784	0.901186
29.3871	0.901199
29.3938	0.901213
29.4005	0.901254
29.4203	0.901356
29.4706	0.901399
29.4917	0.901409
29.4965	0.901422
29.5029	0.901447
29.5151	0.901457
29.5199	0.901525
29.5535	0.901557
29.5691	0.901569
29.5749	0.901579
29.58	0.901626
29.6031	0.901649
29.6146	0.901672
29.6258	0.901682
29.6306	0.901693
29.636	0.901739
29.6587	0.901766
29.6722	0.901812
29.6949	0.901824
29.7007	0.90184
29.7087	0.90188
29.7285	0.90189
29.7333	0.901898
29.7374	0.902121
29.8479	0.902146
29.8603	0.902155
29.8651	0.902166
29.8703	0.90218
29.8773	0.902236
29.9055	0.902252
29.9131	0.902392
29.9832	0.902401
29.988	0.902451
30.013	0.902529
30.0523	0.902546
30.0607	0.902573
30.0744	0.902586
30.0808	0.902598
30.0869	0.902618
30.0971	0.90263
30.1029	0.902636
30.1061	0.902655
30.1154	0.902665
30.1208	0.902676
30.1263	0.902723
30.1499	0.902733
30.1547	0.902746
30.1615	0.902765
30.1707	0.902822
30.1999	0.902832
30.2047	0.90288
30.229	0.902897
30.2376	0.90291
30.244	0.902939
30.2591	0.902975
30.277	0.903004
30.2917	0.903037
30.3083	0.903053
30.3163	0.903094
30.3375	0.903109
30.3448	0.903123
30.3518	0.90326
30.4219	0.903283
30.4335	0.903295
30.4395	0.903312
30.4482	0.903356
30.4706	0.903364
30.4747	0.903376
30.4808	0.903463
30.5253	0.903493
30.541	0.903551
30.5707	0.903595
30.5931	0.903604
30.5976	0.903613
30.6024	0.903764
30.6802	0.903842
30.7205	0.90386
30.7298	0.903878
30.7391	0.903888
30.7442	0.903948
30.7752	0.903958
30.7803	0.904003
30.8037	0.904074
30.8405	0.904079
30.8434	0.904088
30.8482	0.904271
30.9458	0.904281
30.9512	0.904292
30.957	0.904309
30.9662	0.904318
30.9711	0.904374
31.0008	0.904402
31.0159	0.904411
31.021	0.904448
31.0405	0.904458
31.0459	0.904476
31.0559	0.904489
31.0626	0.904538
31.0891	0.904573
31.108	0.904597
31.1208	0.904617
31.1314	0.904652
31.1506	0.904672
31.1615	0.904718
31.1861	0.90473
31.1928	0.904766
31.212	0.904806
31.2338	0.9049
31.2843	0.904962
31.3183	0.904971
31.3234	0.904987
31.332	0.904993
31.3349	0.905012
31.3455	0.905027
31.3535	0.905037
31.3589	0.905077
31.381	0.90509
31.3877	0.90515
31.4207	0.905161
31.4264	0.905218
31.4578	0.90528
31.4917	0.905289
31.4965	0.905412
31.564	0.905442
31.5806	0.905536
31.6325	0.90555
31.6399	0.905602
31.6687	0.905631
31.6847	0.905643
31.6914	0.905656
31.6987	0.905665
31.7035	0.905674
31.7087	0.905687
31.7157	0.905791
31.7733	0.905803
31.78	0.905833
31.7963	0.905887
31.8264	0.905902
31.8347	0.905924
31.8472	0.905941
31.8565	0.905958
31.8658	0.906
31.8895	0.906107
31.9493	0.906174
31.9867	0.906183
31.9915	0.906226
32.0155	0.906266
32.0379	0.906279
32.0456	0.90632
32.0687	0.906327
32.0722	0.906339
32.0789	0.906388
32.1064	0.906415
32.1221	0.906456
32.1448	0.906473
32.1544	0.906537
32.1909	0.906545
32.195	0.906553
32.1999	0.906611
32.2325	0.90663
32.2434	0.906762
32.3179	0.906784
32.3304	0.906808
32.3445	0.906827
32.3551	0.906838
32.3615	0.906872
32.3807	0.90688
32.3855	0.906978
32.4408	0.907009
32.4591	0.907031
32.4712	0.907048
32.4811	0.907083
32.501	0.907092
32.5064	0.907192
32.5637	0.9072
32.5685	0.907238
32.5899	0.907277
32.6127	0.90729
32.6197	0.907402
32.6843	0.907405
32.6866	0.907417
32.6933	0.907425
32.6981	0.907464
32.7205	0.907493
32.7371	0.90751
32.7471	0.907524
32.7551	0.907618
32.8094	0.907629
32.8159	0.907643
32.8242	0.907687
32.8495	0.907695
32.8543	0.907712
32.8642	0.90772
32.869	0.907786
32.9074	0.907829
32.9323	0.907888
32.9666	0.90793
32.9912	0.907938
32.996	0.907946
33.0008	0.907956
33.0063	0.90797
33.0146	0.908025
33.0466	0.908039
33.0552	0.908088
33.0837	0.908195
33.1467	0.908206
33.1528	0.908219
33.1605	0.908246
33.1765	0.908248
33.1781	0.908283
33.1983	0.908407
33.2719	0.908436
33.2888	0.908448
33.2962	0.908456
33.301	0.908464
33.3058	0.908473
33.3106	0.9085
33.3269	0.908538
33.3496	0.90865
33.4162	0.908663
33.4238	0.908721
33.4584	0.908849
33.5349	0.908869
33.5467	0.908896
33.5631	0.908922
33.5784	0.908971
33.6079	0.90898
33.6133	0.909005
33.6287	0.909013
33.6335	0.909028
33.6421	0.909036
33.6472	0.909073
33.6696	0.909108
33.6907	0.909177
33.7323	0.909277
33.7925	0.909288
33.7992	0.909298
33.8053	0.909356
33.8405	0.909369
33.8485	0.909387
33.8594	0.909414
33.876	0.90943
33.8853	0.909446
33.8949	0.909479
33.9154	0.90949
33.9218	0.909514
33.9365	0.909539
33.9519	0.909558
33.9634	0.909663
34.0277	0.909681
34.0382	0.909688
34.0431	0.909715
34.0594	0.909832
34.1311	0.909843
34.1381	0.909876
34.1583	0.909881
34.1611	0.909987
34.2267	0.910015
34.2437	0.910037
34.2575	0.910049
34.2645	0.910057
34.2696	0.910065
34.2747	0.910073
34.2795	0.91008
34.284	0.910105
34.2997	0.91014
34.3215	0.910151
34.3285	0.910255
34.3938	0.910276
34.4069	0.9103
34.4223	0.910309
34.4274	0.910354
34.4562	0.910384
34.4751	0.910399
34.484	0.91041
34.4914	0.910434
34.5064	0.910456
34.5205	0.910471
34.5298	0.910482
34.5368	0.910497
34.5464	0.910508
34.5528	0.91052
34.5608	0.910556
34.5835	0.910586
34.6021	0.9106
34.6114	0.91061
34.6175	0.910629
34.6293	0.910666
34.6526	0.910679
34.661	0.910702
34.6757	0.910757
34.7106	0.910771
34.7195	0.910782
34.7266	0.91084
34.7634	0.910859
34.7755	0.910892
34.7963	0.910902
34.8027	0.910939
34.8261	0.910947
34.8315	0.910968
34.845	0.911021
34.8786	0.911033
34.8859	0.911052
34.8984	0.911084
34.9189	0.911174
34.9765	0.911232
35.0139	0.911244
35.0213	0.911277
35.0424	0.911285
35.0475	0.91131
35.0635	0.91134
35.0834	0.911355
35.0927	0.911368
35.101	0.911379
35.1083	0.911435
35.1442	0.911444
35.1499	0.911451
35.1547	0.911483
35.1752	0.911505
35.1893	0.911533
35.2075	0.911555
35.2219	0.911585
35.2411	0.911625
35.267	0.911681
35.3035	0.911692
35.3109	0.911721
35.3298	0.911751
35.349	0.911796
35.3781	0.911814
35.3899	0.911829
35.3999	0.911882
35.4341	0.911933
35.4677	0.911972
35.493	0.911981
35.4991	0.912002
35.5128	0.912009
35.5176	0.912017
35.5224	0.912095
35.5736	0.912105
35.5803	0.912136
35.6005	0.912146
35.6075	0.912184
35.6325	0.912189
35.6357	0.912197
35.6405	0.912205
35.6463	0.912216
35.653	0.912224
35.6587	0.912232
35.6639	0.912306
35.7122	0.912337
35.733	0.912351
35.7419	0.912376
35.7586	0.912388
35.7666	0.912396
35.772	0.912407
35.7791	0.91245
35.8072	0.912459
35.8133	0.912467
35.8184	0.912482
35.8283	0.91249
35.8338	0.912499
35.8399	0.91251
35.8469	0.912517
35.852	0.912527
35.8581	0.912537
35.8648	0.912562
35.8814	0.912569
35.8863	0.912614
35.9163	0.912649
35.94	0.912658
35.9455	0.912665
35.9506	0.912696
35.9714	0.912711
35.9816	0.912735
35.9973	0.912745
36.0043	0.912758
36.013	0.912765
36.0178	0.912773
36.0232	0.912811
36.0482	0.912871
36.0885	0.912909
36.1141	0.912928
36.1272	0.91307
36.2229	0.913083
36.2322	0.91311
36.2501	0.913179
36.2971	0.913206
36.3154	0.913235
36.3352	0.91329
36.373	0.913308
36.3848	0.91347
36.4958	0.913481
36.5035	0.91349
36.5099	0.913525
36.5339	0.913544
36.5474	0.913587
36.5771	0.913594
36.5819	0.913603
36.5887	0.913616
36.5976	0.913647
36.6187	0.913682
36.6434	0.913691
36.6495	0.913701
36.6568	0.913738
36.6827	0.913795
36.7224	0.913802
36.7272	0.913822
36.7416	0.913858
36.7666	0.913866
36.7723	0.913876
36.7794	0.913887
36.7871	0.91391
36.8031	0.913917
36.8079	0.913927
36.8146	0.913993
36.861	0.913998
36.8645	0.914004
36.8693	0.914029
36.8866	0.91408
36.9224	0.91409
36.9298	0.914098
36.9349	0.914171
36.9874	0.914178
36.9922	0.914189
36.9999	0.914343
37.1102	0.914473
37.2037	0.914479
37.2085	0.914486
37.2133	0.914495
37.22	0.914506
37.2277	0.914513
37.2331	0.91452
37.2379	0.91454
37.2527	0.914549
37.2587	0.914564
37.2699	0.91458
37.2815	0.914588
37.2872	0.914603
37.2981	0.914621
37.3106	0.914683
37.356	0.914728
37.388	0.914738
37.3954	0.914746
37.4015	0.914831
37.4632	0.914853
37.4789	0.914866
37.4888	0.914879
37.4984	0.914922
37.5291	0.914928
37.5339	0.914954
37.5525	0.91497
37.5647	0.914994
37.5823	0.915003
37.5887	0.915013
37.596	0.915021
37.6018	0.9151
37.6594	0.915123
37.6763	0.915143
37.6911	0.91515
[truncated: 5,979 more rows]
