# Supplementary material for: An energy-aware protocol in wireless sensor networks using the scattered search algorithm and fuzzy logic
Source: PLoS One. 2024 Nov 4;19(11):e0297728. doi: 10.1371/journal.pone.0297728 (PMC11534263; doi:10.1371/journal.pone.0297728)
Supplement: S1 File — (ZIP) [file pone.0297728.s001.zip › Data_sets/Signal-to-Noise Ratio.xls]

## Sheet: Signal-to-Noise Ratio
time (sec)	Office Network.Sink.rx.channel [0].radio receiver.signal/noise ratio.none
0	25.1815
1.5	32.5237
3	34.9189
4.5	36.2562
6	37.1258
7.5	37.6862
9	38.0139
10.5	38.3476
12	38.5409
13.5	38.713
15	38.8698
16.5	38.9565
18	39.1221
19.5	39.2038
21	39.2363
22.5	39.2357
24	39.2522
25.5	39.2935
27	39.3376
28.5	39.4348
30	39.4494
31.5	39.4905
33	39.5325
34.5	39.5446
36	39.5538
37.5	39.5734
39	39.6158
40.5	39.6178
42	39.6547
43.5	39.6869
45	39.679
46.5	39.7014
48	39.6865
49.5	39.6969
51	39.6944
52.5	39.706
54	39.7279
55.5	39.7343
57	39.7193
58.5	39.7566
60	39.7634
61.5	39.7439
63	39.7589
64.5	39.7806
66	39.7893
67.5	39.799
69	39.8047
70.5	39.8146
72	39.8484
73.5	39.842
75	39.8414
76.5	39.8366
78	39.8163
79.5	39.8183
81	39.8187
82.5	39.8325
84	39.8386
85.5	39.8461
87	39.843
88.5	39.85
90	39.8617
91.5	39.8538
93	39.8425
94.5	39.8425
96	39.8376
97.5	39.8309
99	39.8365
100.5	39.8453
102	39.8469
103.5	39.8522
105	39.8604
106.5	39.8516
108	39.8409
109.5	39.853
111	39.8649
112.5	39.855
114	39.8681
115.5	39.8659
117	39.864
118.5	39.8736
120	39.8857
121.5	39.8746
123	39.876
124.5	39.8876
126	39.8988
127.5	39.9011
129	39.9055
130.5	39.9047
132	39.9037
133.5	39.8886
135	39.8843
136.5	39.8898
138	39.8971
139.5	39.8983
141	39.9059
142.5	39.8893
144	39.8909
145.5	39.887
147	39.8885
148.5	39.8845
150	#N/A
