# Supplementary material for: An energy-aware protocol in wireless sensor networks using the scattered search algorithm and fuzzy logic
Source: PLoS One. 2024 Nov 4;19(11):e0297728. doi: 10.1371/journal.pone.0297728 (PMC11534263; doi:10.1371/journal.pone.0297728)
Supplement: S1 File — (ZIP) [file pone.0297728.s001.zip › Data_sets/Throughput Rate.xls]

## Sheet: Office_Net
time (sec)	Office Network.Sink.rx.channel [0].radio receiver.throughput (bits/sec).none
0	23797.3
1.5	37144
3	40164.4
4.5	44821.3
6	44466.1
7.5	44047.1
9	44585.1
10.5	44654
12	45227.8
13.5	45427.7
15	45097
16.5	45546.4
18	45205.9
19.5	45447.6
21	45246.6
22.5	45532.5
24	45351.7
25.5	45376.9
27	45469.9
28.5	45390.3
30	45760.6
31.5	45695.6
33	45619
34.5	46184.6
36	45985.2
37.5	46467.4
39	46318.9
40.5	46300.6
42	46078.5
43.5	46158.7
45	46255.2
46.5	46199.3
48	46430.8
49.5	46217.9
51	46014.9
52.5	46165.2
54	46401.5
55.5	46421.1
57	46321.5
58.5	46191.5
60	46214.7
61.5	46236.8
63	46351.3
64.5	46264.7
66	46196.7
67.5	46317.4
69	46420.5
70.5	46296.1
72	46028.2
73.5	46171
75	46137.6
76.5	46298.5
78	46529.2
79.5	46480
81	46451.7
82.5	46396.2
84	46421.1
85.5	46446.4
87	46526.3
88.5	46536.6
90	46637.4
91.5	46588.6
93	46630.6
94.5	46701.3
96	46717.6
97.5	46765.5
99	46631.2
100.5	46728.5
102	46686.1
103.5	46692.6
105	46642.4
106.5	46649.4
108	46602.2
109.5	46501
111	46491.7
112.5	46377
114	46169.7
115.5	46071.6
117	46144.5
118.5	46198.8
120	46210.5
121.5	46107.6
123	46104.9
124.5	45902.2
126	45845.9
127.5	45814.3
129	45830.5
130.5	45901.7
132	45957.8
133.5	46008.1
135	46057.4
136.5	46084.6
138	46063.2
139.5	46057.3
141	46061.7
142.5	45982.4
144	46015.9
145.5	46034.2
147	46140.1
148.5	46190.3
150	#N/A
